# Supplementary material for: Measurement and modelling of deep sea sediment plumes and implications for deep sea mining
Source: Sci Rep. 2020 Mar 19;10:5075. doi: 10.1038/s41598-020-61837-y (PMC7081334; doi:10.1038/s41598-020-61837-y)
Supplement: Supplementary file 2 — LP1_SSC_Plume_Data. [file 41598_2020_61837_MOESM2_ESM.xlsx]

## Sheet: OBS measurements SSC at 1.5m
DateTime	SSC (mg/l)
2016-11-17 14:00:04	0.00612938
2016-11-17 14:00:05	0.0122314
2016-11-17 14:00:06	0
2016-11-17 14:00:07	0
2016-11-17 14:00:08	0
2016-11-17 14:00:09	0
2016-11-17 14:00:10	0
2016-11-17 14:00:11	0
2016-11-17 14:00:12	0
2016-11-17 14:00:13	0
2016-11-17 14:00:14	0
2016-11-17 14:00:15	0
2016-11-17 14:00:16	0
2016-11-17 14:00:17	0
2016-11-17 14:00:18	0.00918174
2016-11-17 14:00:19	0
2016-11-17 14:00:20	0
2016-11-17 14:00:21	0
2016-11-17 14:00:22	0
2016-11-17 14:00:23	2.74e-05
2016-11-17 14:00:24	0
2016-11-17 14:00:25	0
2016-11-17 14:00:26	0
2016-11-17 14:00:27	0
2016-11-17 14:00:28	0
2016-11-17 14:00:29	0
2016-11-17 14:00:30	0
2016-11-17 14:00:31	0
2016-11-17 14:00:32	0
2016-11-17 14:00:33	0
2016-11-17 14:00:34	0
2016-11-17 14:00:35	0.0112148
2016-11-17 14:00:36	0
2016-11-17 14:00:37	0
2016-11-17 14:00:38	0.00918174
2016-11-17 14:00:39	0.0173168
2016-11-17 14:00:40	0.00612938
2016-11-17 14:00:41	0
2016-11-17 14:00:42	0
2016-11-17 14:00:43	0
2016-11-17 14:00:44	0
2016-11-17 14:00:45	0
2016-11-17 14:00:46	0.00612938
2016-11-17 14:00:47	0.00307976
2016-11-17 14:00:48	0.00612938
2016-11-17 14:00:49	0
2016-11-17 14:00:50	0.00714592
2016-11-17 14:00:51	0
2016-11-17 14:00:52	0
2016-11-17 14:00:53	0
2016-11-17 14:01:04	0.148513
2016-11-17 14:01:05	0.0132479
2016-11-17 14:01:06	0
2016-11-17 14:01:07	0
2016-11-17 14:01:08	0
2016-11-17 14:01:09	0
2016-11-17 14:01:10	0.0040963
2016-11-17 14:01:11	0.00104394
2016-11-17 14:01:12	0.0193499
2016-11-17 14:01:13	0
2016-11-17 14:01:14	0
2016-11-17 14:01:15	0
2016-11-17 14:01:16	0
2016-11-17 14:01:17	0
2016-11-17 14:01:18	0
2016-11-17 14:01:19	0
2016-11-17 14:01:20	0
2016-11-17 14:01:21	0
2016-11-17 14:01:22	0
2016-11-17 14:01:23	0
2016-11-17 14:01:24	0
2016-11-17 14:01:25	0
2016-11-17 14:01:26	0
2016-11-17 14:01:27	0
2016-11-17 14:01:28	0
2016-11-17 14:01:29	0.00104394
2016-11-17 14:01:30	0.00511284
2016-11-17 14:01:31	0
2016-11-17 14:01:32	0
2016-11-17 14:01:33	0
2016-11-17 14:01:34	0
2016-11-17 14:01:35	0
2016-11-17 14:01:36	0.0386751
2016-11-17 14:01:37	0.00612938
2016-11-17 14:01:38	0
2016-11-17 14:01:39	0
2016-11-17 14:01:40	0.0142672
2016-11-17 14:01:41	0
2016-11-17 14:01:42	0
2016-11-17 14:01:43	0
2016-11-17 14:01:44	0
2016-11-17 14:01:45	0
2016-11-17 14:01:46	0
2016-11-17 14:01:47	2.74e-05
2016-11-17 14:01:48	0
2016-11-17 14:01:49	0
2016-11-17 14:01:50	0
2016-11-17 14:01:51	0
2016-11-17 14:01:52	0.0366393
2016-11-17 14:01:53	0.0224022
2016-11-17 14:02:04	0
2016-11-17 14:02:05	0.0203692
2016-11-17 14:02:06	0.00307976
2016-11-17 14:02:07	0
2016-11-17 14:02:08	0
2016-11-17 14:02:09	0
2016-11-17 14:02:10	0
2016-11-17 14:02:11	0
2016-11-17 14:02:12	0
2016-11-17 14:02:13	0
2016-11-17 14:02:14	0
2016-11-17 14:02:15	0
2016-11-17 14:02:16	0
2016-11-17 14:02:17	0
2016-11-17 14:02:18	0
2016-11-17 14:02:19	0
2016-11-17 14:02:20	0
2016-11-17 14:02:21	0
2016-11-17 14:02:22	0.00307976
2016-11-17 14:02:23	0.0122314
2016-11-17 14:02:24	0.0101983
2016-11-17 14:02:25	0.00612938
2016-11-17 14:02:26	0.0112148
2016-11-17 14:02:27	0.0101983
2016-11-17 14:02:28	0
2016-11-17 14:02:29	0
2016-11-17 14:02:30	0
2016-11-17 14:02:31	0
2016-11-17 14:02:32	0
2016-11-17 14:02:33	0
2016-11-17 14:02:34	0
2016-11-17 14:02:35	0
2016-11-17 14:02:36	0
2016-11-17 14:02:37	0
2016-11-17 14:02:38	0
2016-11-17 14:02:39	0
2016-11-17 14:02:40	0
2016-11-17 14:02:41	0
2016-11-17 14:02:42	0
2016-11-17 14:02:43	0
2016-11-17 14:02:44	0
2016-11-17 14:02:45	0
2016-11-17 14:02:46	0
2016-11-17 14:02:47	0.0213857
2016-11-17 14:02:48	0
2016-11-17 14:02:49	0.0518956
2016-11-17 14:02:50	0.0824055
2016-11-17 14:02:51	0
2016-11-17 14:02:52	0
2016-11-17 14:02:53	0
2016-11-17 14:03:04	0.0610499
2016-11-17 14:03:05	0
2016-11-17 14:03:06	0
2016-11-17 14:03:07	0
2016-11-17 14:03:08	0
2016-11-17 14:03:09	0
2016-11-17 14:03:10	0
2016-11-17 14:03:11	0
2016-11-17 14:03:12	0
2016-11-17 14:03:13	0.0081652
2016-11-17 14:03:14	0
2016-11-17 14:03:15	0
2016-11-17 14:03:16	0
2016-11-17 14:03:17	0
2016-11-17 14:03:18	0
2016-11-17 14:03:19	0
2016-11-17 14:03:20	0
2016-11-17 14:03:21	0
2016-11-17 14:03:22	0
2016-11-17 14:03:23	0
2016-11-17 14:03:24	0
2016-11-17 14:03:25	0
2016-11-17 14:03:26	0
2016-11-17 14:03:27	0.0274877
2016-11-17 14:03:28	0.0183333
2016-11-17 14:03:29	0
2016-11-17 14:03:30	0
2016-11-17 14:03:31	0.0152837
2016-11-17 14:03:32	0
2016-11-17 14:03:33	0
2016-11-17 14:03:34	0
2016-11-17 14:03:35	0
2016-11-17 14:03:36	0
2016-11-17 14:03:37	0
2016-11-17 14:03:38	0
2016-11-17 14:03:39	0.0234188
2016-11-17 14:03:40	0.0763035
2016-11-17 14:03:41	0.0203692
2016-11-17 14:03:42	0.0081652
2016-11-17 14:03:43	0
2016-11-17 14:03:44	0
2016-11-17 14:03:45	0.0112148
2016-11-17 14:03:46	0
2016-11-17 14:03:47	0
2016-11-17 14:03:48	0.00104394
2016-11-17 14:03:49	0
2016-11-17 14:03:50	0.0101983
2016-11-17 14:03:51	2.74e-05
2016-11-17 14:03:52	0
2016-11-17 14:03:53	0
2016-11-17 14:04:04	0
2016-11-17 14:04:05	0
2016-11-17 14:04:06	0
2016-11-17 14:04:07	0.0386751
2016-11-17 14:04:08	0
2016-11-17 14:04:09	0
2016-11-17 14:04:10	0.00206048
2016-11-17 14:04:11	0
2016-11-17 14:04:12	0.00918174
2016-11-17 14:04:13	0
2016-11-17 14:04:14	0.00104394
2016-11-17 14:04:15	0
2016-11-17 14:04:16	0
2016-11-17 14:04:17	0
2016-11-17 14:04:18	0
2016-11-17 14:04:19	0
2016-11-17 14:04:20	0.0203692
2016-11-17 14:04:21	0
2016-11-17 14:04:22	0
2016-11-17 14:04:23	0
2016-11-17 14:04:24	0.0040963
2016-11-17 14:04:25	0.0132479
2016-11-17 14:04:26	0.00511284
2016-11-17 14:04:27	0.00918174
2016-11-17 14:04:28	0.00612938
2016-11-17 14:04:29	0
2016-11-17 14:04:30	0
2016-11-17 14:04:31	0.0305373
2016-11-17 14:04:32	0
2016-11-17 14:04:33	0.0122314
2016-11-17 14:04:34	0.0213857
2016-11-17 14:04:35	0
2016-11-17 14:04:36	0
2016-11-17 14:04:37	0.0427413
2016-11-17 14:04:38	0
2016-11-17 14:04:39	0
2016-11-17 14:04:40	0.0122314
2016-11-17 14:04:41	0.146478
2016-11-17 14:04:42	0.0224022
2016-11-17 14:04:43	0
2016-11-17 14:04:44	0
2016-11-17 14:04:45	0
2016-11-17 14:04:46	0
2016-11-17 14:04:47	0
2016-11-17 14:04:48	0
2016-11-17 14:04:49	2.74e-05
2016-11-17 14:04:50	0
2016-11-17 14:04:51	0.00918174
2016-11-17 14:04:52	2.74e-05
2016-11-17 14:04:53	0
2016-11-17 14:05:04	0
2016-11-17 14:05:05	0.00206048
2016-11-17 14:05:06	0.0040963
2016-11-17 14:05:07	0
2016-11-17 14:05:08	0
2016-11-17 14:05:09	0
2016-11-17 14:05:10	0
2016-11-17 14:05:11	0
2016-11-17 14:05:12	0
2016-11-17 14:05:13	2.74e-05
2016-11-17 14:05:14	0
2016-11-17 14:05:15	0
2016-11-17 14:05:16	0
2016-11-17 14:05:17	0
2016-11-17 14:05:18	0
2016-11-17 14:05:19	0
2016-11-17 14:05:20	0
2016-11-17 14:05:21	0
2016-11-17 14:05:22	0
2016-11-17 14:05:23	0.00104394
2016-11-17 14:05:24	0
2016-11-17 14:05:25	0
2016-11-17 14:05:26	0
2016-11-17 14:05:27	0.0163003
2016-11-17 14:05:28	0
2016-11-17 14:05:29	0
2016-11-17 14:05:30	0.00918174
2016-11-17 14:05:31	0
2016-11-17 14:05:32	0.0213857
2016-11-17 14:05:33	0
2016-11-17 14:05:34	0
2016-11-17 14:05:35	0
2016-11-17 14:05:36	0.00307976
2016-11-17 14:05:37	0
2016-11-17 14:05:38	0
2016-11-17 14:05:39	0
2016-11-17 14:05:40	0
2016-11-17 14:05:41	0
2016-11-17 14:05:42	0.0152837
2016-11-17 14:05:43	0.0122314
2016-11-17 14:05:44	0.00104394
2016-11-17 14:05:45	0
2016-11-17 14:05:46	0.00612938
2016-11-17 14:05:47	0.00714592
2016-11-17 14:05:48	2.74e-05
2016-11-17 14:05:49	0
2016-11-17 14:05:50	2.74e-05
2016-11-17 14:05:51	0
2016-11-17 14:05:52	0
2016-11-17 14:05:53	0
2016-11-17 14:06:04	0
2016-11-17 14:06:05	0
2016-11-17 14:06:06	0
2016-11-17 14:06:07	0.00511284
2016-11-17 14:06:08	0.0315566
2016-11-17 14:06:09	0
2016-11-17 14:06:10	0
2016-11-17 14:06:11	0.00511284
2016-11-17 14:06:12	0
2016-11-17 14:06:13	0
2016-11-17 14:06:14	0.0305373
2016-11-17 14:06:15	0
2016-11-17 14:06:16	0.0315566
2016-11-17 14:06:17	0.0671519
2016-11-17 14:06:18	0
2016-11-17 14:06:19	0
2016-11-17 14:06:20	0.0579976
2016-11-17 14:06:21	0
2016-11-17 14:06:22	0.110882
2016-11-17 14:06:23	0.00307976
2016-11-17 14:06:24	0
2016-11-17 14:06:25	0
2016-11-17 14:06:26	0
2016-11-17 14:06:27	0.00714592
2016-11-17 14:06:28	0
2016-11-17 14:06:29	0
2016-11-17 14:06:30	0.00714592
2016-11-17 14:06:31	0.0224022
2016-11-17 14:06:32	0.0122314
2016-11-17 14:06:33	0
2016-11-17 14:06:34	0
2016-11-17 14:06:35	0.00104394
2016-11-17 14:06:36	0.0295208
2016-11-17 14:06:37	2.74e-05
2016-11-17 14:06:38	0
2016-11-17 14:06:39	0.0498625
2016-11-17 14:06:40	0
2016-11-17 14:06:41	0.00307976
2016-11-17 14:06:42	0
2016-11-17 14:06:43	0.0274877
2016-11-17 14:06:44	0.0112148
2016-11-17 14:06:45	0
2016-11-17 14:06:46	0
2016-11-17 14:06:47	0.0040963
2016-11-17 14:06:48	0
2016-11-17 14:06:49	0.054948
2016-11-17 14:06:50	0.0325731
2016-11-17 14:06:51	0
2016-11-17 14:06:52	0
2016-11-17 14:06:53	0
2016-11-17 14:07:04	0
2016-11-17 14:07:05	0.0315566
2016-11-17 14:07:06	0
2016-11-17 14:07:07	0
2016-11-17 14:07:08	0.671262
2016-11-17 14:07:09	0.00104394
2016-11-17 14:07:10	0.00612938
2016-11-17 14:07:11	0.0193499
2016-11-17 14:07:12	0
2016-11-17 14:07:13	0
2016-11-17 14:07:14	0
2016-11-17 14:07:15	0.169869
2016-11-17 14:07:16	0.0183333
2016-11-17 14:07:17	0
2016-11-17 14:07:18	0.0427413
2016-11-17 14:07:19	0
2016-11-17 14:07:20	0
2016-11-17 14:07:21	0.0152837
2016-11-17 14:07:22	0.00307976
2016-11-17 14:07:23	0.0152837
2016-11-17 14:07:24	0
2016-11-17 14:07:25	0
2016-11-17 14:07:26	0.0508791
2016-11-17 14:07:27	0.00714592
2016-11-17 14:07:28	0.00714592
2016-11-17 14:07:29	0.0081652
2016-11-17 14:07:30	0
2016-11-17 14:07:31	0
2016-11-17 14:07:32	0
2016-11-17 14:07:33	0.0163003
2016-11-17 14:07:34	0
2016-11-17 14:07:35	0
2016-11-17 14:07:36	0.00307976
2016-11-17 14:07:37	0
2016-11-17 14:07:38	0.0396916
2016-11-17 14:07:39	0
2016-11-17 14:07:40	0
2016-11-17 14:07:41	0
2016-11-17 14:07:42	0
2016-11-17 14:07:43	0.0040963
2016-11-17 14:07:44	0
2016-11-17 14:07:45	0.0081652
2016-11-17 14:07:46	0
2016-11-17 14:07:47	0
2016-11-17 14:07:48	0
2016-11-17 14:07:49	0.0142672
2016-11-17 14:07:50	0.0040963
2016-11-17 14:07:51	0
2016-11-17 14:07:52	0
2016-11-17 14:07:53	0.0203692
2016-11-17 14:08:04	0
2016-11-17 14:08:05	0.0101983
2016-11-17 14:08:06	0
2016-11-17 14:08:07	0
2016-11-17 14:08:08	0.00307976
2016-11-17 14:08:09	0.0142672
2016-11-17 14:08:10	0
2016-11-17 14:08:11	0.00206048
2016-11-17 14:08:12	0
2016-11-17 14:08:13	0.0122314
2016-11-17 14:08:14	0.00104394
2016-11-17 14:08:15	0
2016-11-17 14:08:16	0
2016-11-17 14:08:17	0
2016-11-17 14:08:18	0.0112148
2016-11-17 14:08:19	0.0457936
2016-11-17 14:08:20	0
2016-11-17 14:08:21	0
2016-11-17 14:08:22	0.00206048
2016-11-17 14:08:23	0.0468102
2016-11-17 14:08:24	0
2016-11-17 14:08:25	0
2016-11-17 14:08:26	0.0101983
2016-11-17 14:08:27	2.74e-05
2016-11-17 14:08:28	0
2016-11-17 14:08:29	0
2016-11-17 14:08:30	0
2016-11-17 14:08:31	0.0040963
2016-11-17 14:08:32	0
2016-11-17 14:08:33	0
2016-11-17 14:08:34	0.0529121
2016-11-17 14:08:35	0.0437605
2016-11-17 14:08:36	0
2016-11-17 14:08:37	0
2016-11-17 14:08:38	0.0112148
2016-11-17 14:08:39	0.0427413
2016-11-17 14:08:40	0
2016-11-17 14:08:41	0.0112148
2016-11-17 14:08:42	0
2016-11-17 14:08:43	0.00918174
2016-11-17 14:08:44	0
2016-11-17 14:08:45	0
2016-11-17 14:08:46	0
2016-11-17 14:08:47	0
2016-11-17 14:08:48	0
2016-11-17 14:08:49	0.0244353
2016-11-17 14:08:50	0
2016-11-17 14:08:51	0
2016-11-17 14:08:52	0
2016-11-17 14:08:53	0
2016-11-17 14:09:04	0.0285042
2016-11-17 14:09:05	0
2016-11-17 14:09:06	0
2016-11-17 14:09:07	0.0132479
2016-11-17 14:09:08	0
2016-11-17 14:09:09	0.0305373
2016-11-17 14:09:10	0.00206048
2016-11-17 14:09:11	0
2016-11-17 14:09:12	0.00511284
2016-11-17 14:09:13	0
2016-11-17 14:09:14	0
2016-11-17 14:09:15	0
2016-11-17 14:09:16	0.0396916
2016-11-17 14:09:17	0
2016-11-17 14:09:18	0.0376586
2016-11-17 14:09:19	0
2016-11-17 14:09:20	0
2016-11-17 14:09:21	0.0081652
2016-11-17 14:09:22	0.00714592
2016-11-17 14:09:23	0
2016-11-17 14:09:24	0.00612938
2016-11-17 14:09:25	0.00714592
2016-11-17 14:09:26	0
2016-11-17 14:09:27	0
2016-11-17 14:09:28	0
2016-11-17 14:09:29	0
2016-11-17 14:09:30	0
2016-11-17 14:09:31	0
2016-11-17 14:09:32	0
2016-11-17 14:09:33	0.0244353
2016-11-17 14:09:34	0
2016-11-17 14:09:35	0
2016-11-17 14:09:36	0.0152837
2016-11-17 14:09:37	0
2016-11-17 14:09:38	0
2016-11-17 14:09:39	0
2016-11-17 14:09:40	0
2016-11-17 14:09:41	0.0122314
2016-11-17 14:09:42	0.00918174
2016-11-17 14:09:43	0.00714592
2016-11-17 14:09:44	0.0417247
2016-11-17 14:09:45	0
2016-11-17 14:09:46	0.0396916
2016-11-17 14:09:47	0
2016-11-17 14:09:48	0.0040963
2016-11-17 14:09:49	0.0112148
2016-11-17 14:09:50	0.0824055
2016-11-17 14:09:51	0.0193499
2016-11-17 14:09:52	0
2016-11-17 14:09:53	0
2016-11-17 14:10:04	0.00104394
2016-11-17 14:10:05	0
2016-11-17 14:10:06	0
2016-11-17 14:10:07	0.171905
2016-11-17 14:10:08	0
2016-11-17 14:10:09	0
2016-11-17 14:10:10	0.0040963
2016-11-17 14:10:11	0.00307976
2016-11-17 14:10:12	0
2016-11-17 14:10:13	0
2016-11-17 14:10:14	0
2016-11-17 14:10:15	0
2016-11-17 14:10:16	0
2016-11-17 14:10:17	0
2016-11-17 14:10:18	0.0946095
2016-11-17 14:10:19	0
2016-11-17 14:10:20	0.0366393
2016-11-17 14:10:21	0
2016-11-17 14:10:22	0.0356227
2016-11-17 14:10:23	0
2016-11-17 14:10:24	0.00511284
2016-11-17 14:10:25	0
2016-11-17 14:10:26	0
2016-11-17 14:10:27	0
2016-11-17 14:10:28	0
2016-11-17 14:10:29	0
2016-11-17 14:10:30	0
2016-11-17 14:10:31	0
2016-11-17 14:10:32	1.36589
2016-11-17 14:10:33	0
2016-11-17 14:10:34	0.00511284
2016-11-17 14:10:35	0.0173168
2016-11-17 14:10:36	0
2016-11-17 14:10:37	0
2016-11-17 14:10:38	0
2016-11-17 14:10:39	2.74e-05
2016-11-17 14:10:40	0
2016-11-17 14:10:41	0
2016-11-17 14:10:42	0
2016-11-17 14:10:43	0
2016-11-17 14:10:44	0.00612938
2016-11-17 14:10:45	2.74e-05
2016-11-17 14:10:46	0.0122314
2016-11-17 14:10:47	0
2016-11-17 14:10:48	0
2016-11-17 14:10:49	0
2016-11-17 14:10:50	0.00206048
2016-11-17 14:10:51	0.0305373
2016-11-17 14:10:52	0
2016-11-17 14:10:53	0
2016-11-17 14:11:04	0
2016-11-17 14:11:05	0
2016-11-17 14:11:06	0
2016-11-17 14:11:07	0
2016-11-17 14:11:08	2.74e-05
2016-11-17 14:11:09	0
2016-11-17 14:11:10	0.00104394
2016-11-17 14:11:11	0.0132479
2016-11-17 14:11:12	0.0264711
2016-11-17 14:11:13	2.74e-05
2016-11-17 14:11:14	0
2016-11-17 14:11:15	0
2016-11-17 14:11:16	0.00104394
2016-11-17 14:11:17	0.0142672
2016-11-17 14:11:18	0
2016-11-17 14:11:19	0
2016-11-17 14:11:20	0
2016-11-17 14:11:21	0
2016-11-17 14:11:22	0
2016-11-17 14:11:23	0
2016-11-17 14:11:24	0.0163003
2016-11-17 14:11:25	0
2016-11-17 14:11:26	0.00612938
2016-11-17 14:11:27	0.0468102
2016-11-17 14:11:28	0
2016-11-17 14:11:29	0.114951
2016-11-17 14:11:30	0
2016-11-17 14:11:31	0.00612938
2016-11-17 14:11:32	0
2016-11-17 14:11:33	0
2016-11-17 14:11:34	0
2016-11-17 14:11:35	0
2016-11-17 14:11:36	0
2016-11-17 14:11:37	0.00714592
2016-11-17 14:11:38	0.0101983
2016-11-17 14:11:39	0
2016-11-17 14:11:40	0
2016-11-17 14:11:41	0
2016-11-17 14:11:42	0.00918174
2016-11-17 14:11:43	0
2016-11-17 14:11:44	2.74e-05
2016-11-17 14:11:45	0
2016-11-17 14:11:46	0.0152837
2016-11-17 14:11:47	0.0183333
2016-11-17 14:11:48	0
2016-11-17 14:11:49	0.00307976
2016-11-17 14:11:50	0
2016-11-17 14:11:51	0
2016-11-17 14:11:52	0
2016-11-17 14:11:53	0.00307976
2016-11-17 14:12:04	0
2016-11-17 14:12:05	0.0315566
2016-11-17 14:12:06	0
2016-11-17 14:12:07	0
2016-11-17 14:12:08	0.00612938
2016-11-17 14:12:09	0.0864744
2016-11-17 14:12:10	0.0081652
2016-11-17 14:12:11	0
2016-11-17 14:12:12	2.74e-05
2016-11-17 14:12:13	0.0173168
2016-11-17 14:12:14	0
2016-11-17 14:12:15	0.00104394
2016-11-17 14:12:16	0.00714592
2016-11-17 14:12:17	0
2016-11-17 14:12:18	2.74e-05
2016-11-17 14:12:19	0
2016-11-17 14:12:20	0
2016-11-17 14:12:21	0.0132479
2016-11-17 14:12:22	0
2016-11-17 14:12:23	0.0163003
2016-11-17 14:12:24	0
2016-11-17 14:12:25	0.0040963
2016-11-17 14:12:26	0.00612938
2016-11-17 14:12:27	0
2016-11-17 14:12:28	0.00307976
2016-11-17 14:12:29	0
2016-11-17 14:12:30	0.0346062
2016-11-17 14:12:31	0
2016-11-17 14:12:32	0.0122314
2016-11-17 14:12:33	0
2016-11-17 14:12:34	0.00918174
2016-11-17 14:12:35	0
2016-11-17 14:12:36	0
2016-11-17 14:12:37	0
2016-11-17 14:12:38	0.0539287
2016-11-17 14:12:39	0.0081652
2016-11-17 14:12:40	0
2016-11-17 14:12:41	0
2016-11-17 14:12:42	0
2016-11-17 14:12:43	0
2016-11-17 14:12:44	0
2016-11-17 14:12:45	0.0040963
2016-11-17 14:12:46	0
2016-11-17 14:12:47	0
2016-11-17 14:12:48	0.00612938
2016-11-17 14:12:49	0
2016-11-17 14:12:50	0.170888
2016-11-17 14:12:51	0
2016-11-17 14:12:52	0
2016-11-17 14:12:53	0
2016-11-17 14:13:04	0.0112148
2016-11-17 14:13:05	0
2016-11-17 14:13:06	0
2016-11-17 14:13:07	0
2016-11-17 14:13:08	0
2016-11-17 14:13:09	0.0224022
2016-11-17 14:13:10	0
2016-11-17 14:13:11	0
2016-11-17 14:13:12	0.0478267
2016-11-17 14:13:13	0
2016-11-17 14:13:14	0
2016-11-17 14:13:15	2.74e-05
2016-11-17 14:13:16	0
2016-11-17 14:13:17	0
2016-11-17 14:13:18	0
2016-11-17 14:13:19	2.74e-05
2016-11-17 14:13:20	0
2016-11-17 14:13:21	0
2016-11-17 14:13:22	0
2016-11-17 14:13:23	0
2016-11-17 14:13:24	0
2016-11-17 14:13:25	0
2016-11-17 14:13:26	0
2016-11-17 14:13:27	0
2016-11-17 14:13:28	0
2016-11-17 14:13:29	0
2016-11-17 14:13:30	0
2016-11-17 14:13:31	2.74e-05
2016-11-17 14:13:32	0.0081652
2016-11-17 14:13:33	0.0325731
2016-11-17 14:13:34	0
2016-11-17 14:13:35	0
2016-11-17 14:13:36	0
2016-11-17 14:13:37	0
2016-11-17 14:13:38	0.00714592
2016-11-17 14:13:39	0
2016-11-17 14:13:40	2.74e-05
2016-11-17 14:13:41	0.00206048
2016-11-17 14:13:42	0.0152837
2016-11-17 14:13:43	0
2016-11-17 14:13:44	0
2016-11-17 14:13:45	0
2016-11-17 14:13:46	0
2016-11-17 14:13:47	0.00511284
2016-11-17 14:13:48	0
2016-11-17 14:13:49	0
2016-11-17 14:13:50	2.74e-05
2016-11-17 14:13:51	0.0101983
2016-11-17 14:13:52	0
2016-11-17 14:13:53	0.00714592
2016-11-17 14:14:04	0
2016-11-17 14:14:05	0
2016-11-17 14:14:06	0.00511284
2016-11-17 14:14:07	0
2016-11-17 14:14:08	0
2016-11-17 14:14:09	0.00612938
2016-11-17 14:14:10	0.0478267
2016-11-17 14:14:11	0
2016-11-17 14:14:12	0
2016-11-17 14:14:13	0.0040963
2016-11-17 14:14:14	0
2016-11-17 14:14:15	0
2016-11-17 14:14:16	0
2016-11-17 14:14:17	0
2016-11-17 14:14:18	0.0101983
2016-11-17 14:14:19	0
2016-11-17 14:14:20	0
2016-11-17 14:14:21	0
2016-11-17 14:14:22	0
2016-11-17 14:14:23	0
2016-11-17 14:14:24	0
2016-11-17 14:14:25	0.00307976
2016-11-17 14:14:26	0.0152837
2016-11-17 14:14:27	0
2016-11-17 14:14:28	0
2016-11-17 14:14:29	0.0101983
2016-11-17 14:14:30	0
2016-11-17 14:14:31	0.00714592
2016-11-17 14:14:32	0
2016-11-17 14:14:33	0
2016-11-17 14:14:34	0.00511284
2016-11-17 14:14:35	0.0101983
2016-11-17 14:14:36	0.00612938
2016-11-17 14:14:37	0
2016-11-17 14:14:38	0
2016-11-17 14:14:39	0
2016-11-17 14:14:40	0.0081652
2016-11-17 14:14:41	0
2016-11-17 14:14:42	0
2016-11-17 14:14:43	0.00104394
2016-11-17 14:14:44	0.0386751
2016-11-17 14:14:45	0
2016-11-17 14:14:46	0
2016-11-17 14:14:47	0.0040963
2016-11-17 14:14:48	0
2016-11-17 14:14:49	0
2016-11-17 14:14:50	0
2016-11-17 14:14:51	0.00714592
2016-11-17 14:14:52	0.0101983
2016-11-17 14:14:53	0
2016-11-17 14:15:04	0.00511284
2016-11-17 14:15:05	0.0163003
2016-11-17 14:15:06	0.0244353
2016-11-17 14:15:07	0.00918174
2016-11-17 14:15:08	0
2016-11-17 14:15:09	0
2016-11-17 14:15:10	0
2016-11-17 14:15:11	0
2016-11-17 14:15:12	0.00104394
2016-11-17 14:15:13	2.74e-05
2016-11-17 14:15:14	0
2016-11-17 14:15:15	2.74e-05
2016-11-17 14:15:16	0
2016-11-17 14:15:17	0.0285042
2016-11-17 14:15:18	0
2016-11-17 14:15:19	0
2016-11-17 14:15:20	0
2016-11-17 14:15:21	0
2016-11-17 14:15:22	0
2016-11-17 14:15:23	0
2016-11-17 14:15:24	0
2016-11-17 14:15:25	0
2016-11-17 14:15:26	0
2016-11-17 14:15:27	0.00511284
2016-11-17 14:15:28	0
2016-11-17 14:15:29	0.00104394
2016-11-17 14:15:30	0
2016-11-17 14:15:31	0
2016-11-17 14:15:32	0.0122314
2016-11-17 14:15:33	0.0081652
2016-11-17 14:15:34	0
2016-11-17 14:15:35	0
2016-11-17 14:15:36	0
2016-11-17 14:15:37	0
2016-11-17 14:15:38	0
2016-11-17 14:15:39	0
2016-11-17 14:15:40	0.163767
2016-11-17 14:15:41	0.00307976
2016-11-17 14:15:42	0.0274877
2016-11-17 14:15:43	0
2016-11-17 14:15:44	0.069185
2016-11-17 14:15:45	0.0224022
2016-11-17 14:15:46	0.00104394
2016-11-17 14:15:47	0
2016-11-17 14:15:48	0
2016-11-17 14:15:49	0
2016-11-17 14:15:50	0
2016-11-17 14:15:51	0.00307976
2016-11-17 14:15:52	0
2016-11-17 14:15:53	0
2016-11-17 14:16:04	0
2016-11-17 14:16:05	0
2016-11-17 14:16:06	0
2016-11-17 14:16:07	0
2016-11-17 14:16:08	0
2016-11-17 14:16:09	0.0356227
2016-11-17 14:16:10	0.00612938
2016-11-17 14:16:11	0.128172
2016-11-17 14:16:12	2.74e-05
2016-11-17 14:16:13	0
2016-11-17 14:16:14	0.0081652
2016-11-17 14:16:15	0
2016-11-17 14:16:16	2.74e-05
2016-11-17 14:16:17	0
2016-11-17 14:16:18	0
2016-11-17 14:16:19	0
2016-11-17 14:16:20	2.74e-05
2016-11-17 14:16:21	0.259368
2016-11-17 14:16:22	0
2016-11-17 14:16:23	0
2016-11-17 14:16:24	0.00511284
2016-11-17 14:16:25	0
2016-11-17 14:16:26	0
2016-11-17 14:16:27	0
2016-11-17 14:16:28	0
2016-11-17 14:16:29	0.0854579
2016-11-17 14:16:30	0
2016-11-17 14:16:31	0
2016-11-17 14:16:32	0.0112148
2016-11-17 14:16:33	0
2016-11-17 14:16:34	0
2016-11-17 14:16:35	2.74e-05
2016-11-17 14:16:36	0
2016-11-17 14:16:37	0
2016-11-17 14:16:38	0.00307976
2016-11-17 14:16:39	0.0712181
2016-11-17 14:16:40	0
2016-11-17 14:16:41	0
2016-11-17 14:16:42	0
2016-11-17 14:16:43	0.00104394
2016-11-17 14:16:44	0
2016-11-17 14:16:45	0
2016-11-17 14:16:46	0
2016-11-17 14:16:47	0
2016-11-17 14:16:48	0
2016-11-17 14:16:49	0
2016-11-17 14:16:50	0.00104394
2016-11-17 14:16:51	0.00307976
2016-11-17 14:16:52	0.00307976
2016-11-17 14:16:53	0
2016-11-17 14:17:04	0.0264711
2016-11-17 14:17:05	0
2016-11-17 14:17:06	0
2016-11-17 14:17:07	0
2016-11-17 14:17:08	0
2016-11-17 14:17:09	0.173938
2016-11-17 14:17:10	0.00307976
2016-11-17 14:17:11	0
2016-11-17 14:17:12	0
2016-11-17 14:17:13	0
2016-11-17 14:17:14	2.74e-05
2016-11-17 14:17:15	0.00714592
2016-11-17 14:17:16	0
2016-11-17 14:17:17	0
2016-11-17 14:17:18	0
2016-11-17 14:17:19	0.0335897
2016-11-17 14:17:20	0.0681685
2016-11-17 14:17:21	0
2016-11-17 14:17:22	0
2016-11-17 14:17:23	0
2016-11-17 14:17:24	0
2016-11-17 14:17:25	0.0335897
2016-11-17 14:17:26	0.0213857
2016-11-17 14:17:27	0.00511284
2016-11-17 14:17:28	0.0376586
2016-11-17 14:17:29	0.0040963
2016-11-17 14:17:30	0
2016-11-17 14:17:31	0
2016-11-17 14:17:32	0
2016-11-17 14:17:33	0.00206048
2016-11-17 14:17:34	0
2016-11-17 14:17:35	0
2016-11-17 14:17:36	0
2016-11-17 14:17:37	0.0305373
2016-11-17 14:17:38	0
2016-11-17 14:17:39	0
2016-11-17 14:17:40	0.0407082
2016-11-17 14:17:41	0
2016-11-17 14:17:42	0.0610499
2016-11-17 14:17:43	0
2016-11-17 14:17:44	0.00206048
2016-11-17 14:17:45	0.00206048
2016-11-17 14:17:46	0
2016-11-17 14:17:47	0
2016-11-17 14:17:48	0.00104394
2016-11-17 14:17:49	0.00918174
2016-11-17 14:17:50	0
2016-11-17 14:17:51	0.00511284
2016-11-17 14:17:52	0
2016-11-17 14:17:53	0
2016-11-17 14:18:04	0
2016-11-17 14:18:05	0
2016-11-17 14:18:06	0
2016-11-17 14:18:07	0
2016-11-17 14:18:08	0
2016-11-17 14:18:09	0
2016-11-17 14:18:10	0
2016-11-17 14:18:11	0
2016-11-17 14:18:12	0
2016-11-17 14:18:13	0
2016-11-17 14:18:14	0
2016-11-17 14:18:15	0
2016-11-17 14:18:16	0.0366393
2016-11-17 14:18:17	0
2016-11-17 14:18:18	0.00104394
2016-11-17 14:18:19	0
2016-11-17 14:18:20	0
2016-11-17 14:18:21	0.0081652
2016-11-17 14:18:22	0
2016-11-17 14:18:23	0
2016-11-17 14:18:24	0.0142672
2016-11-17 14:18:25	0.0040963
2016-11-17 14:18:26	0
2016-11-17 14:18:27	0.0081652
2016-11-17 14:18:28	0
2016-11-17 14:18:29	0.0081652
2016-11-17 14:18:30	0
2016-11-17 14:18:31	2.74e-05
2016-11-17 14:18:32	0
2016-11-17 14:18:33	0
2016-11-17 14:18:34	0.0112148
2016-11-17 14:18:35	0
2016-11-17 14:18:36	0
2016-11-17 14:18:37	0
2016-11-17 14:18:38	0.00612938
2016-11-17 14:18:39	0
2016-11-17 14:18:40	0
2016-11-17 14:18:41	0
2016-11-17 14:18:42	0
2016-11-17 14:18:43	0.0101983
2016-11-17 14:18:44	0
2016-11-17 14:18:45	0.0040963
2016-11-17 14:18:46	0
2016-11-17 14:18:47	0
2016-11-17 14:18:48	0
2016-11-17 14:18:49	0
2016-11-17 14:18:50	0.0112148
2016-11-17 14:18:51	0
2016-11-17 14:18:52	0
2016-11-17 14:18:53	0
2016-11-17 14:19:04	0
2016-11-17 14:19:05	0.0081652
2016-11-17 14:19:06	0
2016-11-17 14:19:07	0
2016-11-17 14:19:08	0
2016-11-17 14:19:09	0.0529121
2016-11-17 14:19:10	0.0163003
2016-11-17 14:19:11	0
2016-11-17 14:19:12	0
2016-11-17 14:19:13	0
2016-11-17 14:19:14	0
2016-11-17 14:19:15	2.74e-05
2016-11-17 14:19:16	2.74e-05
2016-11-17 14:19:17	0
2016-11-17 14:19:18	0
2016-11-17 14:19:19	0.00206048
2016-11-17 14:19:20	0.0224022
2016-11-17 14:19:21	0.0112148
2016-11-17 14:19:22	0
2016-11-17 14:19:23	0
2016-11-17 14:19:24	0
2016-11-17 14:19:25	0
2016-11-17 14:19:26	0.0590141
2016-11-17 14:19:27	0.0122314
2016-11-17 14:19:28	0.162751
2016-11-17 14:19:29	0
2016-11-17 14:19:30	0.0183333
2016-11-17 14:19:31	0.00307976
2016-11-17 14:19:32	0.0040963
2016-11-17 14:19:33	0
2016-11-17 14:19:34	0.0101983
2016-11-17 14:19:35	0
2016-11-17 14:19:36	0
2016-11-17 14:19:37	0
2016-11-17 14:19:38	0.166819
2016-11-17 14:19:39	0
2016-11-17 14:19:40	0
2016-11-17 14:19:41	0.0254519
2016-11-17 14:19:42	0
2016-11-17 14:19:43	0
2016-11-17 14:19:44	0
2016-11-17 14:19:45	0
2016-11-17 14:19:46	0
2016-11-17 14:19:47	0
2016-11-17 14:19:48	0
2016-11-17 14:19:49	0
2016-11-17 14:19:50	0
2016-11-17 14:19:51	0
2016-11-17 14:19:52	0.0101983
2016-11-17 14:19:53	0
2016-11-17 14:20:04	0.0600307
2016-11-17 14:20:05	0
2016-11-17 14:20:06	0
2016-11-17 14:20:07	0
2016-11-17 14:20:08	0
2016-11-17 14:20:09	0
2016-11-17 14:20:10	0.0447771
2016-11-17 14:20:11	0
2016-11-17 14:20:12	0
2016-11-17 14:20:13	2.74e-05
2016-11-17 14:20:14	0
2016-11-17 14:20:15	0
2016-11-17 14:20:16	0
2016-11-17 14:20:17	0.0234188
2016-11-17 14:20:18	0
2016-11-17 14:20:19	0
2016-11-17 14:20:20	0
2016-11-17 14:20:21	0.00714592
2016-11-17 14:20:22	0
2016-11-17 14:20:23	0.0407082
2016-11-17 14:20:24	0.0396916
2016-11-17 14:20:25	0
2016-11-17 14:20:26	0
2016-11-17 14:20:27	0
2016-11-17 14:20:28	0
2016-11-17 14:20:29	0
2016-11-17 14:20:30	0
2016-11-17 14:20:31	0
2016-11-17 14:20:32	0.0081652
2016-11-17 14:20:33	0
2016-11-17 14:20:34	0
2016-11-17 14:20:35	0
2016-11-17 14:20:36	0.124106
2016-11-17 14:20:37	0
2016-11-17 14:20:38	0
2016-11-17 14:20:39	0
2016-11-17 14:20:40	0
2016-11-17 14:20:41	0
2016-11-17 14:20:42	0
2016-11-17 14:20:43	0.00307976
2016-11-17 14:20:44	0
2016-11-17 14:20:45	0
2016-11-17 14:20:46	0
2016-11-17 14:20:47	0.00918174
2016-11-17 14:20:48	0.00206048
2016-11-17 14:20:49	0
2016-11-17 14:20:50	0.173938
2016-11-17 14:20:51	0
2016-11-17 14:20:52	0
2016-11-17 14:20:53	0.00104394
2016-11-17 14:21:04	0.0325731
2016-11-17 14:21:05	0
2016-11-17 14:21:06	0.0315566
2016-11-17 14:21:07	0
2016-11-17 14:21:08	0
2016-11-17 14:21:09	0
2016-11-17 14:21:10	0.0152837
2016-11-17 14:21:11	0
2016-11-17 14:21:12	2.74e-05
2016-11-17 14:21:13	0.00714592
2016-11-17 14:21:14	0.0132479
2016-11-17 14:21:15	0.056981
2016-11-17 14:21:16	0
2016-11-17 14:21:17	0.0122314
2016-11-17 14:21:18	0
2016-11-17 14:21:19	0.0101983
2016-11-17 14:21:20	0.0081652
2016-11-17 14:21:21	0
2016-11-17 14:21:22	0
2016-11-17 14:21:23	0
2016-11-17 14:21:24	0
2016-11-17 14:21:25	0
2016-11-17 14:21:26	0
2016-11-17 14:21:27	0
2016-11-17 14:21:28	0.0396916
2016-11-17 14:21:29	0
2016-11-17 14:21:30	0
2016-11-17 14:21:31	0.0386751
2016-11-17 14:21:32	0
2016-11-17 14:21:33	0
2016-11-17 14:21:34	0.0122314
2016-11-17 14:21:35	0.341746
2016-11-17 14:21:36	0
2016-11-17 14:21:37	0
2016-11-17 14:21:38	0.0152837
2016-11-17 14:21:39	0.054948
2016-11-17 14:21:40	0
2016-11-17 14:21:41	0.00714592
2016-11-17 14:21:42	0
2016-11-17 14:21:43	2.74e-05
2016-11-17 14:21:44	0
2016-11-17 14:21:45	0
2016-11-17 14:21:46	0
2016-11-17 14:21:47	0.00511284
2016-11-17 14:21:48	0.0132479
2016-11-17 14:21:49	0.0417247
2016-11-17 14:21:50	0.0234188
2016-11-17 14:21:51	0
2016-11-17 14:21:52	0
2016-11-17 14:21:53	0
2016-11-17 14:22:04	0
2016-11-17 14:22:05	0
2016-11-17 14:22:06	0.0193499
2016-11-17 14:22:07	0
2016-11-17 14:22:08	0
2016-11-17 14:22:09	0
2016-11-17 14:22:10	0.0234188
2016-11-17 14:22:11	0
2016-11-17 14:22:12	0
2016-11-17 14:22:13	0
2016-11-17 14:22:14	0
2016-11-17 14:22:15	0.0163003
2016-11-17 14:22:16	0
2016-11-17 14:22:17	0.0437605
2016-11-17 14:22:18	0.315303
2016-11-17 14:22:19	0
2016-11-17 14:22:20	0
2016-11-17 14:22:21	0
2016-11-17 14:22:22	0
2016-11-17 14:22:23	0
2016-11-17 14:22:24	0
2016-11-17 14:22:25	0
2016-11-17 14:22:26	0.0081652
2016-11-17 14:22:27	0
2016-11-17 14:22:28	0
2016-11-17 14:22:29	0
2016-11-17 14:22:30	0
2016-11-17 14:22:31	0.00511284
2016-11-17 14:22:32	0.0203692
2016-11-17 14:22:33	0
2016-11-17 14:22:34	0
2016-11-17 14:22:35	0
2016-11-17 14:22:36	0
2016-11-17 14:22:37	2.74e-05
2016-11-17 14:22:38	0
2016-11-17 14:22:39	0
2016-11-17 14:22:40	0
2016-11-17 14:22:41	0
2016-11-17 14:22:42	0
2016-11-17 14:22:43	0
2016-11-17 14:22:44	0
2016-11-17 14:22:45	2.74e-05
2016-11-17 14:22:46	0.00307976
2016-11-17 14:22:47	0
2016-11-17 14:22:48	0
2016-11-17 14:22:49	0.0112148
2016-11-17 14:22:50	0
2016-11-17 14:22:51	0
2016-11-17 14:22:52	0
2016-11-17 14:22:53	0.0712181
2016-11-17 14:23:04	0
2016-11-17 14:23:05	0
2016-11-17 14:23:06	0
2016-11-17 14:23:07	0
2016-11-17 14:23:08	2.74e-05
2016-11-17 14:23:09	0.00511284
2016-11-17 14:23:10	0
2016-11-17 14:23:11	0.0213857
2016-11-17 14:23:12	0.0234188
2016-11-17 14:23:13	0.0081652
2016-11-17 14:23:14	0
2016-11-17 14:23:15	0
2016-11-17 14:23:16	0.00307976
2016-11-17 14:23:17	0
2016-11-17 14:23:18	0.00918174
2016-11-17 14:23:19	0.0193499
2016-11-17 14:23:20	0.00714592
2016-11-17 14:23:21	0
2016-11-17 14:23:22	0
2016-11-17 14:23:23	0
2016-11-17 14:23:24	0
2016-11-17 14:23:25	0.00206048
2016-11-17 14:23:26	0.0163003
2016-11-17 14:23:27	0
2016-11-17 14:23:28	0
2016-11-17 14:23:29	0
2016-11-17 14:23:30	0
2016-11-17 14:23:31	0
2016-11-17 14:23:32	0
2016-11-17 14:23:33	0
2016-11-17 14:23:34	0
2016-11-17 14:23:35	0.0040963
2016-11-17 14:23:36	0.00104394
2016-11-17 14:23:37	0
2016-11-17 14:23:38	0
2016-11-17 14:23:39	0
2016-11-17 14:23:40	0
2016-11-17 14:23:41	0
2016-11-17 14:23:42	0
2016-11-17 14:23:43	0
2016-11-17 14:23:44	0
2016-11-17 14:23:45	0
2016-11-17 14:23:46	0
2016-11-17 14:23:47	0
2016-11-17 14:23:48	0
2016-11-17 14:23:49	0
2016-11-17 14:23:50	0
2016-11-17 14:23:51	0.00307976
2016-11-17 14:23:52	0
2016-11-17 14:23:53	0
2016-11-17 14:24:04	0.11902
2016-11-17 14:24:05	0
2016-11-17 14:24:06	2.74e-05
2016-11-17 14:24:07	0
2016-11-17 14:24:08	0.00918174
2016-11-17 14:24:09	0
2016-11-17 14:24:10	0.00714592
2016-11-17 14:24:11	0.00918174
2016-11-17 14:24:12	2.74e-05
2016-11-17 14:24:13	0.0315566
2016-11-17 14:24:14	0
2016-11-17 14:24:15	0
2016-11-17 14:24:16	0
2016-11-17 14:24:17	0.00511284
2016-11-17 14:24:18	0.0040963
2016-11-17 14:24:19	0
2016-11-17 14:24:20	0.00612938
2016-11-17 14:24:21	0.00104394
2016-11-17 14:24:22	0
2016-11-17 14:24:23	0.00612938
2016-11-17 14:24:24	0
2016-11-17 14:24:25	0.00612938
2016-11-17 14:24:26	0.00307976
2016-11-17 14:24:27	0.00511284
2016-11-17 14:24:28	0
2016-11-17 14:24:29	0
2016-11-17 14:24:30	0
2016-11-17 14:24:31	0
2016-11-17 14:24:32	0
2016-11-17 14:24:33	0
2016-11-17 14:24:34	0
2016-11-17 14:24:35	0
2016-11-17 14:24:36	0
2016-11-17 14:24:37	0
2016-11-17 14:24:38	0
2016-11-17 14:24:39	0
2016-11-17 14:24:40	0.00918174
2016-11-17 14:24:41	0.0183333
2016-11-17 14:24:42	0
2016-11-17 14:24:43	0
2016-11-17 14:24:44	0
2016-11-17 14:24:45	0.00307976
2016-11-17 14:24:46	0
2016-11-17 14:24:47	0.0203692
2016-11-17 14:24:48	0
2016-11-17 14:24:49	0.00511284
2016-11-17 14:24:50	0.0040963
2016-11-17 14:24:51	0
2016-11-17 14:24:52	0
2016-11-17 14:24:53	0
2016-11-17 14:25:04	0
2016-11-17 14:25:05	0
2016-11-17 14:25:06	0
2016-11-17 14:25:07	0.0163003
2016-11-17 14:25:08	0.0386751
2016-11-17 14:25:09	0
2016-11-17 14:25:10	0
2016-11-17 14:25:11	0
2016-11-17 14:25:12	0
2016-11-17 14:25:13	0
2016-11-17 14:25:14	0.00612938
2016-11-17 14:25:15	0
2016-11-17 14:25:16	0
2016-11-17 14:25:17	0.00714592
2016-11-17 14:25:18	0
2016-11-17 14:25:19	0
2016-11-17 14:25:20	0
2016-11-17 14:25:21	0
2016-11-17 14:25:22	2.74e-05
2016-11-17 14:25:23	0
2016-11-17 14:25:24	0
2016-11-17 14:25:25	0
2016-11-17 14:25:26	0
2016-11-17 14:25:27	0
2016-11-17 14:25:28	0
2016-11-17 14:25:29	0
2016-11-17 14:25:30	0
2016-11-17 14:25:31	0
2016-11-17 14:25:32	0
2016-11-17 14:25:33	0.0183333
2016-11-17 14:25:34	0
2016-11-17 14:25:35	0
2016-11-17 14:25:36	0.00511284
2016-11-17 14:25:37	0
2016-11-17 14:25:38	0.069185
2016-11-17 14:25:39	0
2016-11-17 14:25:40	2.74e-05
2016-11-17 14:25:41	0.0112148
2016-11-17 14:25:42	0
2016-11-17 14:25:43	0.00104394
2016-11-17 14:25:44	0
2016-11-17 14:25:45	0
2016-11-17 14:25:46	0
2016-11-17 14:25:47	0
2016-11-17 14:25:48	0.00206048
2016-11-17 14:25:49	0.0163003
2016-11-17 14:25:50	0.00612938
2016-11-17 14:25:51	0.00511284
2016-11-17 14:25:52	0
2016-11-17 14:25:53	0
2016-11-17 14:26:04	0.0437605
2016-11-17 14:26:05	0.110882
2016-11-17 14:26:06	0.0234188
2016-11-17 14:26:07	0
2016-11-17 14:26:08	0
2016-11-17 14:26:09	0
2016-11-17 14:26:10	0
2016-11-17 14:26:11	0
2016-11-17 14:26:12	0
2016-11-17 14:26:13	0.129188
2016-11-17 14:26:14	2.74e-05
2016-11-17 14:26:15	0.0122314
2016-11-17 14:26:16	0.00918174
2016-11-17 14:26:17	0.0203692
2016-11-17 14:26:18	0.115968
2016-11-17 14:26:19	0.0366393
2016-11-17 14:26:20	0.00307976
2016-11-17 14:26:21	0.0040963
2016-11-17 14:26:22	0
2016-11-17 14:26:23	0
2016-11-17 14:26:24	0
2016-11-17 14:26:25	0.0183333
2016-11-17 14:26:26	0
2016-11-17 14:26:27	0
2016-11-17 14:26:28	0
2016-11-17 14:26:29	0
2016-11-17 14:26:30	0.00307976
2016-11-17 14:26:31	0.00307976
2016-11-17 14:26:32	0
2016-11-17 14:26:33	0
2016-11-17 14:26:34	0
2016-11-17 14:26:35	0
2016-11-17 14:26:36	0
2016-11-17 14:26:37	0.00918174
2016-11-17 14:26:38	0
2016-11-17 14:26:39	0.0112148
2016-11-17 14:26:40	0.0976618
2016-11-17 14:26:41	0.0040963
2016-11-17 14:26:42	0
2016-11-17 14:26:43	0
2016-11-17 14:26:44	0
2016-11-17 14:26:45	0
2016-11-17 14:26:46	0.0163003
2016-11-17 14:26:47	0.00104394
2016-11-17 14:26:48	0.00714592
2016-11-17 14:26:49	0
2016-11-17 14:26:50	0
2016-11-17 14:26:51	0
2016-11-17 14:26:52	0
2016-11-17 14:26:53	0
2016-11-17 14:27:04	0.0244353
2016-11-17 14:27:05	0
2016-11-17 14:27:06	0
2016-11-17 14:27:07	0
2016-11-17 14:27:08	0.00307976
2016-11-17 14:27:09	0
2016-11-17 14:27:10	0.00104394
2016-11-17 14:27:11	0
2016-11-17 14:27:12	0
2016-11-17 14:27:13	0
2016-11-17 14:27:14	0
2016-11-17 14:27:15	0
2016-11-17 14:27:16	0.00104394
2016-11-17 14:27:17	0
2016-11-17 14:27:18	0
2016-11-17 14:27:19	0.00206048
2016-11-17 14:27:20	0
2016-11-17 14:27:21	0
2016-11-17 14:27:22	0
2016-11-17 14:27:23	0
2016-11-17 14:27:24	0
2016-11-17 14:27:25	0
2016-11-17 14:27:26	0
2016-11-17 14:27:27	0
2016-11-17 14:27:28	0
2016-11-17 14:27:29	2.74e-05
2016-11-17 14:27:30	2.74e-05
2016-11-17 14:27:31	0
2016-11-17 14:27:32	0
2016-11-17 14:27:33	0
2016-11-17 14:27:34	0
2016-11-17 14:27:35	0.00206048
2016-11-17 14:27:36	0.00104394
2016-11-17 14:27:37	0.0040963
2016-11-17 14:27:38	0
2016-11-17 14:27:39	0
2016-11-17 14:27:40	0
2016-11-17 14:27:41	0
2016-11-17 14:27:42	0
2016-11-17 14:27:43	0
2016-11-17 14:27:44	0.00612938
2016-11-17 14:27:45	0
2016-11-17 14:27:46	0
2016-11-17 14:27:47	0
2016-11-17 14:27:48	0
2016-11-17 14:27:49	0
2016-11-17 14:27:50	0.0040963
2016-11-17 14:27:51	0
2016-11-17 14:27:52	0
2016-11-17 14:27:53	0
2016-11-17 14:28:04	0
2016-11-17 14:28:05	0
2016-11-17 14:28:06	0
2016-11-17 14:28:07	0
2016-11-17 14:28:08	0
2016-11-17 14:28:09	0.0040963
2016-11-17 14:28:10	0
2016-11-17 14:28:11	0
2016-11-17 14:28:12	0
2016-11-17 14:28:13	0
2016-11-17 14:28:14	0
2016-11-17 14:28:15	0
2016-11-17 14:28:16	0
2016-11-17 14:28:17	0.00104394
2016-11-17 14:28:18	0
2016-11-17 14:28:19	0.00714592
2016-11-17 14:28:20	0.0620665
2016-11-17 14:28:21	0.106816
2016-11-17 14:28:22	0.146478
2016-11-17 14:28:23	0.145461
2016-11-17 14:28:24	0.0966453
2016-11-17 14:28:25	0.0468102
2016-11-17 14:28:26	0.0346062
2016-11-17 14:28:27	0.0193499
2016-11-17 14:28:28	0
2016-11-17 14:28:29	0
2016-11-17 14:28:30	0
2016-11-17 14:28:31	0
2016-11-17 14:28:32	0
2016-11-17 14:28:33	0
2016-11-17 14:28:34	0
2016-11-17 14:28:35	0
2016-11-17 14:28:36	0
2016-11-17 14:28:37	0
2016-11-17 14:28:38	0
2016-11-17 14:28:39	0
2016-11-17 14:28:40	0
2016-11-17 14:28:41	0
2016-11-17 14:28:42	0
2016-11-17 14:28:43	0
2016-11-17 14:28:44	0.0234188
2016-11-17 14:28:45	0
2016-11-17 14:28:46	0
2016-11-17 14:28:47	0
2016-11-17 14:28:48	0
2016-11-17 14:28:49	0
2016-11-17 14:28:50	0
2016-11-17 14:28:51	0
2016-11-17 14:28:52	0
2016-11-17 14:28:53	0.00511284
2016-11-17 14:29:04	0
2016-11-17 14:29:05	0
2016-11-17 14:29:06	0.00511284
2016-11-17 14:29:07	0
2016-11-17 14:29:08	0
2016-11-17 14:29:09	0
2016-11-17 14:29:10	0
2016-11-17 14:29:11	0
2016-11-17 14:29:12	0.0457936
2016-11-17 14:29:13	0.0396916
2016-11-17 14:29:14	0.00918174
2016-11-17 14:29:15	0.0173168
2016-11-17 14:29:16	0.00612938
2016-11-17 14:29:17	0.00918174
2016-11-17 14:29:18	0
2016-11-17 14:29:19	0.0040963
2016-11-17 14:29:20	0.0305373
2016-11-17 14:29:21	0.0457936
2016-11-17 14:29:22	0.00918174
2016-11-17 14:29:23	0.0203692
2016-11-17 14:29:24	0.0152837
2016-11-17 14:29:25	0
2016-11-17 14:29:26	0
2016-11-17 14:29:27	0.00307976
2016-11-17 14:29:28	0
2016-11-17 14:29:29	0
2016-11-17 14:29:30	0
2016-11-17 14:29:31	0.00206048
2016-11-17 14:29:32	0
2016-11-17 14:29:33	0
2016-11-17 14:29:34	0
2016-11-17 14:29:35	0
2016-11-17 14:29:36	0
2016-11-17 14:29:37	0
2016-11-17 14:29:38	0.0386751
2016-11-17 14:29:39	0
2016-11-17 14:29:40	0.00307976
2016-11-17 14:29:41	0
2016-11-17 14:29:42	0
2016-11-17 14:29:43	0
2016-11-17 14:29:44	0.0081652
2016-11-17 14:29:45	0.0386751
2016-11-17 14:29:46	0
2016-11-17 14:29:47	0
2016-11-17 14:29:48	0
2016-11-17 14:29:49	0.00104394
2016-11-17 14:29:50	2.74e-05
2016-11-17 14:29:51	0
2016-11-17 14:29:52	0
2016-11-17 14:29:53	0
2016-11-17 14:30:04	0
2016-11-17 14:30:05	0
2016-11-17 14:30:06	0
2016-11-17 14:30:07	0.0407082
2016-11-17 14:30:08	0.203431
2016-11-17 14:30:09	0.467858
2016-11-17 14:30:10	0.374292
2016-11-17 14:30:11	0.281743
2016-11-17 14:30:12	0.161734
2016-11-17 14:30:13	0.0081652
2016-11-17 14:30:14	0
2016-11-17 14:30:15	0
2016-11-17 14:30:16	0
2016-11-17 14:30:17	0
2016-11-17 14:30:18	0
2016-11-17 14:30:19	0
2016-11-17 14:30:20	0
2016-11-17 14:30:21	0
2016-11-17 14:30:22	0
2016-11-17 14:30:23	0
2016-11-17 14:30:24	0
2016-11-17 14:30:25	2.74e-05
2016-11-17 14:30:26	0
2016-11-17 14:30:27	0
2016-11-17 14:30:28	0
2016-11-17 14:30:29	0
2016-11-17 14:30:30	0
2016-11-17 14:30:31	0
2016-11-17 14:30:32	0
2016-11-17 14:30:33	0
2016-11-17 14:30:34	2.74e-05
2016-11-17 14:30:35	0.00104394
2016-11-17 14:30:36	0.00307976
2016-11-17 14:30:37	0.0040963
2016-11-17 14:30:38	0.0142672
2016-11-17 14:30:39	0.115968
2016-11-17 14:30:40	0.187158
2016-11-17 14:30:41	0.225806
2016-11-17 14:30:42	0.267503
2016-11-17 14:30:43	0.249198
2016-11-17 14:30:44	0.21055
2016-11-17 14:30:45	0.127155
2016-11-17 14:30:46	0.0905433
2016-11-17 14:30:47	0.0864744
2016-11-17 14:30:48	0.0122314
2016-11-17 14:30:49	0
2016-11-17 14:30:50	0
2016-11-17 14:30:51	0
2016-11-17 14:30:52	0
2016-11-17 14:30:53	0.00714592
2016-11-17 14:31:04	0
2016-11-17 14:31:05	0
2016-11-17 14:31:06	0
2016-11-17 14:31:07	0
2016-11-17 14:31:08	0
2016-11-17 14:31:09	0.00612938
2016-11-17 14:31:10	0.382427
2016-11-17 14:31:11	1.13604
2016-11-17 14:31:12	0.905175
2016-11-17 14:31:13	0.561423
2016-11-17 14:31:14	0.373273
2016-11-17 14:31:15	1.05875
2016-11-17 14:31:16	1.07197
2016-11-17 14:31:17	1.1757
2016-11-17 14:31:18	0.0224022
2016-11-17 14:31:19	0
2016-11-17 14:31:20	0
2016-11-17 14:31:21	0
2016-11-17 14:31:22	0
2016-11-17 14:31:23	0
2016-11-17 14:31:24	0
2016-11-17 14:31:25	0
2016-11-17 14:31:26	0
2016-11-17 14:31:27	0
2016-11-17 14:31:28	0.00511284
2016-11-17 14:31:29	0.0040963
2016-11-17 14:31:30	0
2016-11-17 14:31:31	0
2016-11-17 14:31:32	0.00206048
2016-11-17 14:31:33	0.0081652
2016-11-17 14:31:34	0.0081652
2016-11-17 14:31:35	2.74e-05
2016-11-17 14:31:36	0.0142672
2016-11-17 14:31:37	0.0132479
2016-11-17 14:31:38	0.0152837
2016-11-17 14:31:39	0
2016-11-17 14:31:40	0
2016-11-17 14:31:41	0
2016-11-17 14:31:42	0
2016-11-17 14:31:43	0
2016-11-17 14:31:44	0
2016-11-17 14:31:45	0
2016-11-17 14:31:46	0
2016-11-17 14:31:47	0.00307976
2016-11-17 14:31:48	0.00918174
2016-11-17 14:31:49	0
2016-11-17 14:31:50	0
2016-11-17 14:31:51	0
2016-11-17 14:31:52	0
2016-11-17 14:31:53	0
2016-11-17 14:32:04	0
2016-11-17 14:32:05	0.00206048
2016-11-17 14:32:06	0
2016-11-17 14:32:07	0
2016-11-17 14:32:08	0
2016-11-17 14:32:09	0.0112148
2016-11-17 14:32:10	0.0244353
2016-11-17 14:32:11	0.0366393
2016-11-17 14:32:12	0.0224022
2016-11-17 14:32:13	0.00206048
2016-11-17 14:32:14	0.00104394
2016-11-17 14:32:15	0
2016-11-17 14:32:16	0.00714592
2016-11-17 14:32:17	0.00612938
2016-11-17 14:32:18	0
2016-11-17 14:32:19	0.00206048
2016-11-17 14:32:20	0
2016-11-17 14:32:21	0
2016-11-17 14:32:22	0
2016-11-17 14:32:23	0.0152837
2016-11-17 14:32:24	0.0173168
2016-11-17 14:32:25	0.0040963
2016-11-17 14:32:26	0
2016-11-17 14:32:27	0
2016-11-17 14:32:28	0
2016-11-17 14:32:29	0.0132479
2016-11-17 14:32:30	0.00206048
2016-11-17 14:32:31	0
2016-11-17 14:32:32	0.0386751
2016-11-17 14:32:33	0.0905433
2016-11-17 14:32:34	0.0518956
2016-11-17 14:32:35	0.0346062
2016-11-17 14:32:36	0.0183333
2016-11-17 14:32:37	0.0905433
2016-11-17 14:32:38	0.189194
2016-11-17 14:32:39	0.106816
2016-11-17 14:32:40	0.121053
2016-11-17 14:32:41	0.0234188
2016-11-17 14:32:42	0.0040963
2016-11-17 14:32:43	0.0122314
2016-11-17 14:32:44	0
2016-11-17 14:32:45	0
2016-11-17 14:32:46	0.00206048
2016-11-17 14:32:47	0
2016-11-17 14:32:48	2.74e-05
2016-11-17 14:32:49	0.00612938
2016-11-17 14:32:50	0
2016-11-17 14:32:51	0
2016-11-17 14:32:52	0.0325731
2016-11-17 14:32:53	0.17699
2016-11-17 14:33:04	0.162751
2016-11-17 14:33:05	0.285809
2016-11-17 14:33:06	0.200382
2016-11-17 14:33:07	0.114951
2016-11-17 14:33:08	0.0376586
2016-11-17 14:33:09	0.0163003
2016-11-17 14:33:10	0
2016-11-17 14:33:11	0
2016-11-17 14:33:12	0
2016-11-17 14:33:13	0
2016-11-17 14:33:14	0
2016-11-17 14:33:15	0.00104394
2016-11-17 14:33:16	0.0101983
2016-11-17 14:33:17	0
2016-11-17 14:33:18	0
2016-11-17 14:33:19	0
2016-11-17 14:33:20	0
2016-11-17 14:33:21	0
2016-11-17 14:33:22	0
2016-11-17 14:33:23	0
2016-11-17 14:33:24	0
2016-11-17 14:33:25	0
2016-11-17 14:33:26	0.0122314
2016-11-17 14:33:27	0.0213857
2016-11-17 14:33:28	0
2016-11-17 14:33:29	0
2016-11-17 14:33:30	0
2016-11-17 14:33:31	0.00307976
2016-11-17 14:33:32	0.0081652
2016-11-17 14:33:33	0
2016-11-17 14:33:34	0
2016-11-17 14:33:35	0
2016-11-17 14:33:36	0.0315566
2016-11-17 14:33:37	0
2016-11-17 14:33:38	0
2016-11-17 14:33:39	0.102747
2016-11-17 14:33:40	0
2016-11-17 14:33:41	0
2016-11-17 14:33:42	0
2016-11-17 14:33:43	0
2016-11-17 14:33:44	0
2016-11-17 14:33:45	0
2016-11-17 14:33:46	0.0335897
2016-11-17 14:33:47	0
2016-11-17 14:33:48	0
2016-11-17 14:33:49	0
2016-11-17 14:33:50	0
2016-11-17 14:33:51	0
2016-11-17 14:33:52	0.00714592
2016-11-17 14:33:53	0
2016-11-17 14:34:04	0
2016-11-17 14:34:05	0
2016-11-17 14:34:06	0
2016-11-17 14:34:07	0
2016-11-17 14:34:08	0
2016-11-17 14:34:09	0.00307976
2016-11-17 14:34:10	0.00206048
2016-11-17 14:34:11	0
2016-11-17 14:34:12	0
2016-11-17 14:34:13	0
2016-11-17 14:34:14	0
2016-11-17 14:34:15	0.0264711
2016-11-17 14:34:16	0.0874909
2016-11-17 14:34:17	0.0325731
2016-11-17 14:34:18	0
2016-11-17 14:34:19	0
2016-11-17 14:34:20	0
2016-11-17 14:34:21	0.00307976
2016-11-17 14:34:22	0.00307976
2016-11-17 14:34:23	0.0081652
2016-11-17 14:34:24	0
2016-11-17 14:34:25	0
2016-11-17 14:34:26	0
2016-11-17 14:34:27	0
2016-11-17 14:34:28	0
2016-11-17 14:34:29	0
2016-11-17 14:34:30	0
2016-11-17 14:34:31	0.00918174
2016-11-17 14:34:32	0
2016-11-17 14:34:33	0.190211
2016-11-17 14:34:34	0.0152837
2016-11-17 14:34:35	0
2016-11-17 14:34:36	0
2016-11-17 14:34:37	0
2016-11-17 14:34:38	0
2016-11-17 14:34:39	0
2016-11-17 14:34:40	0
2016-11-17 14:34:41	0
2016-11-17 14:34:42	0
2016-11-17 14:34:43	0
2016-11-17 14:34:44	0
2016-11-17 14:34:45	0
2016-11-17 14:34:46	0
2016-11-17 14:34:47	0
2016-11-17 14:34:48	0
2016-11-17 14:34:49	0
2016-11-17 14:34:50	0
2016-11-17 14:34:51	0
2016-11-17 14:34:52	0
2016-11-17 14:34:53	0
2016-11-17 14:35:04	0.00206048
2016-11-17 14:35:05	0
2016-11-17 14:35:06	0
2016-11-17 14:35:07	0
2016-11-17 14:35:08	0.00104394
2016-11-17 14:35:09	0.0305373
2016-11-17 14:35:10	0.0346062
2016-11-17 14:35:11	0.00612938
2016-11-17 14:35:12	0
2016-11-17 14:35:13	0.0193499
2016-11-17 14:35:14	0.00612938
2016-11-17 14:35:15	0.00104394
2016-11-17 14:35:16	0.00714592
2016-11-17 14:35:17	0
2016-11-17 14:35:18	0
2016-11-17 14:35:19	0
2016-11-17 14:35:20	2.74e-05
2016-11-17 14:35:21	0
2016-11-17 14:35:22	0
2016-11-17 14:35:23	0
2016-11-17 14:35:24	0
2016-11-17 14:35:25	0
2016-11-17 14:35:26	0
2016-11-17 14:35:27	0.0478267
2016-11-17 14:35:28	0
2016-11-17 14:35:29	0
2016-11-17 14:35:30	0
2016-11-17 14:35:31	0
2016-11-17 14:35:32	0.00714592
2016-11-17 14:35:33	0
2016-11-17 14:35:34	0
2016-11-17 14:35:35	0
2016-11-17 14:35:36	0
2016-11-17 14:35:37	0
2016-11-17 14:35:38	0
2016-11-17 14:35:39	0
2016-11-17 14:35:40	0
2016-11-17 14:35:41	0.0295208
2016-11-17 14:35:42	0
2016-11-17 14:35:43	0.00307976
2016-11-17 14:35:44	0.0040963
2016-11-17 14:35:45	0.0142672
2016-11-17 14:35:46	0
2016-11-17 14:35:47	0.0427413
2016-11-17 14:35:48	0.0081652
2016-11-17 14:35:49	0
2016-11-17 14:35:50	0.0305373
2016-11-17 14:35:51	0.0244353
2016-11-17 14:35:52	0
2016-11-17 14:35:53	0
2016-11-17 14:36:04	0
2016-11-17 14:36:05	0
2016-11-17 14:36:06	0.0101983
2016-11-17 14:36:07	0.00511284
2016-11-17 14:36:08	0.00511284
2016-11-17 14:36:09	0
2016-11-17 14:36:10	0
2016-11-17 14:36:11	0
2016-11-17 14:36:12	0
2016-11-17 14:36:13	0
2016-11-17 14:36:14	0
2016-11-17 14:36:15	0
2016-11-17 14:36:16	0
2016-11-17 14:36:17	2.74e-05
2016-11-17 14:36:18	0
2016-11-17 14:36:19	0.0315566
2016-11-17 14:36:20	0
2016-11-17 14:36:21	0
2016-11-17 14:36:22	0
2016-11-17 14:36:23	0
2016-11-17 14:36:24	0
2016-11-17 14:36:25	0.0132479
2016-11-17 14:36:26	0.0122314
2016-11-17 14:36:27	0
2016-11-17 14:36:28	0
2016-11-17 14:36:29	0
2016-11-17 14:36:30	0
2016-11-17 14:36:31	0
2016-11-17 14:36:32	0.0040963
2016-11-17 14:36:33	0.0142672
2016-11-17 14:36:34	0
2016-11-17 14:36:35	0
2016-11-17 14:36:36	0
2016-11-17 14:36:37	0
2016-11-17 14:36:38	0
2016-11-17 14:36:39	0
2016-11-17 14:36:40	0
2016-11-17 14:36:41	0.0376586
2016-11-17 14:36:42	0.0457936
2016-11-17 14:36:43	2.74e-05
2016-11-17 14:36:44	0
2016-11-17 14:36:45	0
2016-11-17 14:36:46	0
2016-11-17 14:36:47	0
2016-11-17 14:36:48	0
2016-11-17 14:36:49	0.00206048
2016-11-17 14:36:50	0.0132479
2016-11-17 14:36:51	0.00206048
2016-11-17 14:36:52	2.74e-05
2016-11-17 14:36:53	0
2016-11-17 14:37:04	0.0193499
2016-11-17 14:37:05	0
2016-11-17 14:37:06	0.00612938
2016-11-17 14:37:07	0
2016-11-17 14:37:08	0
2016-11-17 14:37:09	0.00612938
2016-11-17 14:37:10	0
2016-11-17 14:37:11	0
2016-11-17 14:37:12	0
2016-11-17 14:37:13	0
2016-11-17 14:37:14	0
2016-11-17 14:37:15	2.74e-05
2016-11-17 14:37:16	0
2016-11-17 14:37:17	0
2016-11-17 14:37:18	0
2016-11-17 14:37:19	0
2016-11-17 14:37:20	0
2016-11-17 14:37:21	0
2016-11-17 14:37:22	0
2016-11-17 14:37:23	0
2016-11-17 14:37:24	0
2016-11-17 14:37:25	0
2016-11-17 14:37:26	0.0101983
2016-11-17 14:37:27	0
2016-11-17 14:37:28	0
2016-11-17 14:37:29	0
2016-11-17 14:37:30	0.00307976
2016-11-17 14:37:31	0
2016-11-17 14:37:32	0.00206048
2016-11-17 14:37:33	0.0224022
2016-11-17 14:37:34	0
2016-11-17 14:37:35	0.00104394
2016-11-17 14:37:36	0
2016-11-17 14:37:37	0
2016-11-17 14:37:38	0
2016-11-17 14:37:39	0
2016-11-17 14:37:40	0
2016-11-17 14:37:41	0
2016-11-17 14:37:42	0.0040963
2016-11-17 14:37:43	0
2016-11-17 14:37:44	0
2016-11-17 14:37:45	0
2016-11-17 14:37:46	0
2016-11-17 14:37:47	0
2016-11-17 14:37:48	2.74e-05
2016-11-17 14:37:49	0.0183333
2016-11-17 14:37:50	0.00307976
2016-11-17 14:37:51	0.0356227
2016-11-17 14:37:52	0
2016-11-17 14:37:53	0
2016-11-17 14:38:04	0
2016-11-17 14:38:05	0.00307976
2016-11-17 14:38:06	0.0356227
2016-11-17 14:38:07	0.00206048
2016-11-17 14:38:08	0.0224022
2016-11-17 14:38:09	0.0183333
2016-11-17 14:38:10	0.0040963
2016-11-17 14:38:11	0.00612938
2016-11-17 14:38:12	0.00307976
2016-11-17 14:38:13	0
2016-11-17 14:38:14	0.00714592
2016-11-17 14:38:15	0
2016-11-17 14:38:16	0
2016-11-17 14:38:17	0
2016-11-17 14:38:18	0.00918174
2016-11-17 14:38:19	0.00714592
2016-11-17 14:38:20	0
2016-11-17 14:38:21	0.00206048
2016-11-17 14:38:22	0.00206048
2016-11-17 14:38:23	0
2016-11-17 14:38:24	0
2016-11-17 14:38:25	0
2016-11-17 14:38:26	0
2016-11-17 14:38:27	0
2016-11-17 14:38:28	0
2016-11-17 14:38:29	0.0183333
2016-11-17 14:38:30	0.0142672
2016-11-17 14:38:31	0
2016-11-17 14:38:32	0
2016-11-17 14:38:33	0
2016-11-17 14:38:34	0.00918174
2016-11-17 14:38:35	0.00206048
2016-11-17 14:38:36	0
2016-11-17 14:38:37	0
2016-11-17 14:38:38	0
2016-11-17 14:38:39	0
2016-11-17 14:38:40	0
2016-11-17 14:38:41	0
2016-11-17 14:38:42	0
2016-11-17 14:38:43	0
2016-11-17 14:38:44	0
2016-11-17 14:38:45	0
2016-11-17 14:38:46	0.00206048
2016-11-17 14:38:47	0
2016-11-17 14:38:48	0
2016-11-17 14:38:49	0.0132479
2016-11-17 14:38:50	0
2016-11-17 14:38:51	0
2016-11-17 14:38:52	0
2016-11-17 14:38:53	0
2016-11-17 14:39:04	0.00612938
2016-11-17 14:39:05	0
2016-11-17 14:39:06	0
2016-11-17 14:39:07	0
2016-11-17 14:39:08	0.00511284
2016-11-17 14:39:09	0
2016-11-17 14:39:10	0
2016-11-17 14:39:11	0
2016-11-17 14:39:12	0
2016-11-17 14:39:13	0
2016-11-17 14:39:14	0
2016-11-17 14:39:15	0
2016-11-17 14:39:16	0
2016-11-17 14:39:17	0
2016-11-17 14:39:18	0
2016-11-17 14:39:19	0
2016-11-17 14:39:20	0
2016-11-17 14:39:21	0
2016-11-17 14:39:22	0
2016-11-17 14:39:23	0.0295208
2016-11-17 14:39:24	0.0742704
2016-11-17 14:39:25	0
2016-11-17 14:39:26	0.00612938
2016-11-17 14:39:27	0.00104394
2016-11-17 14:39:28	0.00104394
2016-11-17 14:39:29	0.00714592
2016-11-17 14:39:30	0.0193499
2016-11-17 14:39:31	0.00206048
2016-11-17 14:39:32	0
2016-11-17 14:39:33	0
2016-11-17 14:39:34	0.00918174
2016-11-17 14:39:35	0.0122314
2016-11-17 14:39:36	0
2016-11-17 14:39:37	0
2016-11-17 14:39:38	0
2016-11-17 14:39:39	0
2016-11-17 14:39:40	0
2016-11-17 14:39:41	0
2016-11-17 14:39:42	0
2016-11-17 14:39:43	0
2016-11-17 14:39:44	0
2016-11-17 14:39:45	0
2016-11-17 14:39:46	0
2016-11-17 14:39:47	0
2016-11-17 14:39:48	0
2016-11-17 14:39:49	0
2016-11-17 14:39:50	0
2016-11-17 14:39:51	0
2016-11-17 14:39:52	0
[truncated: 20,601 more rows]
