# Supplementary material for: Measurement and modelling of deep sea sediment plumes and implications for deep sea mining
Source: Sci Rep. 2020 Mar 19;10:5075. doi: 10.1038/s41598-020-61837-y (PMC7081334; doi:10.1038/s41598-020-61837-y)
Supplement: Supplementary file 4 — LP3_SSC_Plume_Data. [file 41598_2020_61837_MOESM4_ESM.xlsx]

## Sheet: OBS measurements SSC at 1.5m
DateTime	SSC (mg/l)
2016-11-30 23:46:04	0.0390663
2016-11-30 23:46:05	0.0353399
2016-11-30 23:46:06	0.0502386
2016-11-30 23:46:07	0.0403073
2016-11-30 23:46:08	0.0328579
2016-11-30 23:46:09	0.0278906
2016-11-30 23:46:10	0.0266496
2016-11-30 23:46:11	0.0316169
2016-11-30 23:46:12	0.15205
2016-11-30 23:46:13	0.0353399
2016-11-30 23:46:14	0.0241676
2016-11-30 23:46:15	0.014233
2016-11-30 23:46:16	0.0291316
2016-11-30 23:46:17	0.0539649
2016-11-30 23:46:18	0.0278906
2016-11-30 23:46:19	0.0353399
2016-11-30 23:46:20	0.0278906
2016-11-30 23:46:21	0.0365809
2016-11-30 23:46:22	0.0278906
2016-11-30 23:46:23	0.0340989
2016-11-30 23:46:24	0.0576879
2016-11-30 23:46:25	0.0291316
2016-11-30 23:46:26	0.0552059
2016-11-30 23:46:27	0.0316169
2016-11-30 23:46:28	0.0452746
2016-11-30 23:46:29	0.0204413
2016-11-30 23:46:30	0.0614142
2016-11-30 23:46:31	0.0278906
2016-11-30 23:46:32	0.0254086
2016-11-30 23:46:33	0.0465156
2016-11-30 23:46:34	0.0427892
2016-11-30 23:46:35	0.0241676
2016-11-30 23:46:36	0.0328579
2016-11-30 23:46:37	0.0266496
2016-11-30 23:46:38	0.0216823
2016-11-30 23:46:39	0.0378219
2016-11-30 23:46:40	0.0365809
2016-11-30 23:46:41	0.0328579
2016-11-30 23:46:42	0.0328579
2016-11-30 23:46:43	0.0316169
2016-11-30 23:46:44	0.0254086
2016-11-30 23:46:45	0.0427892
2016-11-30 23:46:46	0.0601732
2016-11-30 23:46:47	0.0440302
2016-11-30 23:46:48	0.0229233
2016-11-30 23:46:49	0.0254086
2016-11-30 23:46:50	0.0440302
2016-11-30 23:46:51	0.0365809
2016-11-30 23:46:52	0.0316169
2016-11-30 23:46:53	0.0353399
2016-11-30 23:47:04	0.0204413
2016-11-30 23:47:05	0.00926565
2016-11-30 23:47:06	0.0291316
2016-11-30 23:47:07	0.0403073
2016-11-30 23:47:08	0.0378219
2016-11-30 23:47:09	0.0303726
2016-11-30 23:47:10	0.0539649
2016-11-30 23:47:11	0.0477566
2016-11-30 23:47:12	0.0514796
2016-11-30 23:47:13	0.0403073
2016-11-30 23:47:14	0.0266496
2016-11-30 23:47:15	0.0278906
2016-11-30 23:47:16	0.0440302
2016-11-30 23:47:17	0.0266496
2016-11-30 23:47:18	0.0552059
2016-11-30 23:47:19	0.0415482
2016-11-30 23:47:20	0.014233
2016-11-30 23:47:21	0.0676225
2016-11-30 23:47:22	0.0489976
2016-11-30 23:47:23	0.0365809
2016-11-30 23:47:24	0.0378219
2016-11-30 23:47:25	0.0278906
2016-11-30 23:47:26	0.0241676
2016-11-30 23:47:27	0.0266496
2016-11-30 23:47:28	0.0552059
2016-11-30 23:47:29	0.0204413
2016-11-30 23:47:30	0.0489976
2016-11-30 23:47:31	0.0291316
2016-11-30 23:47:32	0.0278906
2016-11-30 23:47:33	0.0291316
2016-11-30 23:47:34	0.0291316
2016-11-30 23:47:35	0.0589289
2016-11-30 23:47:36	0.0378219
2016-11-30 23:47:37	0.0204413
2016-11-30 23:47:38	0.0465156
2016-11-30 23:47:39	0.0291316
2016-11-30 23:47:40	0.0378219
2016-11-30 23:47:41	0.0427892
2016-11-30 23:47:42	0.0390663
2016-11-30 23:47:43	0.0328579
2016-11-30 23:47:44	0.0303726
2016-11-30 23:47:45	0.0539649
2016-11-30 23:47:46	0.0216823
2016-11-30 23:47:47	0.0340989
2016-11-30 23:47:48	0.0278906
2016-11-30 23:47:49	0.0365809
2016-11-30 23:47:50	0.0316169
2016-11-30 23:47:51	0.0241676
2016-11-30 23:47:52	0.0291316
2016-11-30 23:47:53	0.0527239
2016-11-30 23:48:04	0.015474
2016-11-30 23:48:05	0.0254086
2016-11-30 23:48:06	0.0216823
2016-11-30 23:48:07	0.014233
2016-11-30 23:48:08	0.0254086
2016-11-30 23:48:09	0.0403073
2016-11-30 23:48:10	0.195505
2016-11-30 23:48:11	0.0303726
2016-11-30 23:48:12	0.0229233
2016-11-30 23:48:13	0.014233
2016-11-30 23:48:14	0.012992
2016-11-30 23:48:15	0.0254086
2016-11-30 23:48:16	0.0291316
2016-11-30 23:48:17	0.0254086
2016-11-30 23:48:18	0.0216823
2016-11-30 23:48:19	0.0254086
2016-11-30 23:48:20	0.015474
2016-11-30 23:48:21	0.0241676
2016-11-30 23:48:22	0.0328579
2016-11-30 23:48:23	0.0403073
2016-11-30 23:48:24	0.0216823
2016-11-30 23:48:25	0.0353399
2016-11-30 23:48:26	0.0303726
2016-11-30 23:48:27	0.015474
2016-11-30 23:48:28	0.00926565
2016-11-30 23:48:29	0.0353399
2016-11-30 23:48:30	0.0403073
2016-11-30 23:48:31	0.0378219
2016-11-30 23:48:32	0.0328579
2016-11-30 23:48:33	0.00181634
2016-11-30 23:48:34	0.0229233
2016-11-30 23:48:35	0.0452746
2016-11-30 23:48:36	0.0278906
2016-11-30 23:48:37	0.0216823
2016-11-30 23:48:38	0.0278906
2016-11-30 23:48:39	0.0303726
2016-11-30 23:48:40	0.0465156
2016-11-30 23:48:41	0.0489976
2016-11-30 23:48:42	0.0576879
2016-11-30 23:48:43	0.0365809
2016-11-30 23:48:44	0.014233
2016-11-30 23:48:45	0.0390663
2016-11-30 23:48:46	0.0229233
2016-11-30 23:48:47	0.0527239
2016-11-30 23:48:48	0.0303726
2016-11-30 23:48:49	0.0291316
2016-11-30 23:48:50	0.0353399
2016-11-30 23:48:51	0.0241676
2016-11-30 23:48:52	0.0266496
2016-11-30 23:48:53	0.0278906
2016-11-30 23:49:04	0.0328579
2016-11-30 23:49:05	0.0241676
2016-11-30 23:49:06	0.0192003
2016-11-30 23:49:07	0.0365809
2016-11-30 23:49:08	0.0340989
2016-11-30 23:49:09	0.0365809
2016-11-30 23:49:10	0.0316169
2016-11-30 23:49:11	0.015474
2016-11-30 23:49:12	0.0303726
2016-11-30 23:49:13	0.0241676
2016-11-30 23:49:14	0.180607
2016-11-30 23:49:15	0.277448
2016-11-30 23:49:16	0.0812802
2016-11-30 23:49:17	0.0403073
2016-11-30 23:49:18	0.0427892
2016-11-30 23:49:19	0.0477566
2016-11-30 23:49:20	0.0328579
2016-11-30 23:49:21	0.0291316
2016-11-30 23:49:22	0.0241676
2016-11-30 23:49:23	0.0266496
2016-11-30 23:49:24	0.0353399
2016-11-30 23:49:25	0.0254086
2016-11-30 23:49:26	0.015474
2016-11-30 23:49:27	0.00926565
2016-11-30 23:49:28	0.00678366
2016-11-30 23:49:29	0.0241676
2016-11-30 23:49:30	0.0340989
2016-11-30 23:49:31	0.0378219
2016-11-30 23:49:32	0.0403073
2016-11-30 23:49:33	0.0216823
2016-11-30 23:49:34	0.0266496
2016-11-30 23:49:35	0.0229233
2016-11-30 23:49:36	0.0427892
2016-11-30 23:49:37	0.0266496
2016-11-30 23:49:38	0.0266496
2016-11-30 23:49:39	0.0278906
2016-11-30 23:49:40	0.0167183
2016-11-30 23:49:41	0.335805
2016-11-30 23:49:42	0.0266496
2016-11-30 23:49:43	0.0477566
2016-11-30 23:49:44	0.0527239
2016-11-30 23:49:45	0.0465156
2016-11-30 23:49:46	0.0390663
2016-11-30 23:49:47	0.0390663
2016-11-30 23:49:48	0.0328579
2016-11-30 23:49:49	0.0216823
2016-11-30 23:49:50	0.0254086
2016-11-30 23:49:51	0.0303726
2016-11-30 23:49:52	0.0303726
2016-11-30 23:49:53	0.0452746
2016-11-30 23:50:04	0.0390663
2016-11-30 23:50:05	0.0353399
2016-11-30 23:50:06	0.0179593
2016-11-30 23:50:07	0.0254086
2016-11-30 23:50:08	0.0254086
2016-11-30 23:50:09	0.0179593
2016-11-30 23:50:10	0.0291316
2016-11-30 23:50:11	0.0254086
2016-11-30 23:50:12	0.0415482
2016-11-30 23:50:13	0.144601
2016-11-30 23:50:14	0.344495
2016-11-30 23:50:15	0.0552059
2016-11-30 23:50:16	0.0403073
2016-11-30 23:50:17	0.0291316
2016-11-30 23:50:18	0.012992
2016-11-30 23:50:19	0.0440302
2016-11-30 23:50:20	0.0415482
2016-11-30 23:50:21	0.0278906
2016-11-30 23:50:22	0.0266496
2016-11-30 23:50:23	0.0266496
2016-11-30 23:50:24	0.0576879
2016-11-30 23:50:25	0.0266496
2016-11-30 23:50:26	0.0340989
2016-11-30 23:50:27	0.0477566
2016-11-30 23:50:28	0.0378219
2016-11-30 23:50:29	0.0378219
2016-11-30 23:50:30	0.00554267
2016-11-30 23:50:31	0.01051
2016-11-30 23:50:32	0.0278906
2016-11-30 23:50:33	0.00678366
2016-11-30 23:50:34	0.0241676
2016-11-30 23:50:35	0.0229233
2016-11-30 23:50:36	0.0415482
2016-11-30 23:50:37	0.0378219
2016-11-30 23:50:38	0.0316169
2016-11-30 23:50:39	0.0328579
2016-11-30 23:50:40	0.0278906
2016-11-30 23:50:41	0.0825212
2016-11-30 23:50:42	0.0266496
2016-11-30 23:50:43	0.01051
2016-11-30 23:50:44	0.0241676
2016-11-30 23:50:45	0.0179593
2016-11-30 23:50:46	0.0303726
2016-11-30 23:50:47	0.0241676
2016-11-30 23:50:48	0.0254086
2016-11-30 23:50:49	0.0365809
2016-11-30 23:50:50	0.0440302
2016-11-30 23:50:51	0.0291316
2016-11-30 23:50:52	0.014233
2016-11-30 23:50:53	0.0266496
2016-11-30 23:51:04	0.0278906
2016-11-30 23:51:05	0.0266496
2016-11-30 23:51:06	0.0390663
2016-11-30 23:51:07	0.0489976
2016-11-30 23:51:08	0.0601732
2016-11-30 23:51:09	0.0204413
2016-11-30 23:51:10	0.170672
2016-11-30 23:51:11	0.0899705
2016-11-30 23:51:12	0.0278906
2016-11-30 23:51:13	0.0316169
2016-11-30 23:51:14	0.0427892
2016-11-30 23:51:15	0.0489976
2016-11-30 23:51:16	0.0241676
2016-11-30 23:51:17	0.0278906
2016-11-30 23:51:18	0.0241676
2016-11-30 23:51:19	0.0365809
2016-11-30 23:51:20	0.0229233
2016-11-30 23:51:21	0.0241676
2016-11-30 23:51:22	0.0167183
2016-11-30 23:51:23	0.0229233
2016-11-30 23:51:24	0.0465156
2016-11-30 23:51:25	0.0229233
2016-11-30 23:51:26	0.0452746
2016-11-30 23:51:27	0.0787948
2016-11-30 23:51:28	0.0527239
2016-11-30 23:51:29	0.0266496
2016-11-30 23:51:30	0.0353399
2016-11-30 23:51:31	0.01051
2016-11-30 23:51:32	0.0278906
2016-11-30 23:51:33	0.0378219
2016-11-30 23:51:34	0.0167183
2016-11-30 23:51:35	0.0353399
2016-11-30 23:51:36	0.0266496
2016-11-30 23:51:37	0.0353399
2016-11-30 23:51:38	0.0465156
2016-11-30 23:51:39	0.0539649
2016-11-30 23:51:40	0.0390663
2016-11-30 23:51:41	0.0527239
2016-11-30 23:51:42	0.0216823
2016-11-30 23:51:43	0.0427892
2016-11-30 23:51:44	0.0229233
2016-11-30 23:51:45	0.0278906
2016-11-30 23:51:46	0.012992
2016-11-30 23:51:47	0.0502386
2016-11-30 23:51:48	0.0415482
2016-11-30 23:51:49	0.0961788
2016-11-30 23:51:50	0.0328579
2016-11-30 23:51:51	0.0465156
2016-11-30 23:51:52	0.0477566
2016-11-30 23:51:53	0.0601732
2016-11-30 23:52:04	0.0266496
2016-11-30 23:52:05	0.0353399
2016-11-30 23:52:06	0.0415482
2016-11-30 23:52:07	0.0241676
2016-11-30 23:52:08	0.0204413
2016-11-30 23:52:09	0.0229233
2016-11-30 23:52:10	0.0427892
2016-11-30 23:52:11	0.0601732
2016-11-30 23:52:12	0.0576879
2016-11-30 23:52:13	0.0427892
2016-11-30 23:52:14	0.0266496
2016-11-30 23:52:15	0.0365809
2016-11-30 23:52:16	0.0241676
2016-11-30 23:52:17	0.0241676
2016-11-30 23:52:18	0.0216823
2016-11-30 23:52:19	0.0328579
2016-11-30 23:52:20	0.0353399
2016-11-30 23:52:21	0.0340989
2016-11-30 23:52:22	0.0340989
2016-11-30 23:52:23	0.0266496
2016-11-30 23:52:24	0.0340989
2016-11-30 23:52:25	0.0254086
2016-11-30 23:52:26	0.0291316
2016-11-30 23:52:27	0.015474
2016-11-30 23:52:28	0.0303726
2016-11-30 23:52:29	0.0241676
2016-11-30 23:52:30	0.0552059
2016-11-30 23:52:31	0.0477566
2016-11-30 23:52:32	0.0241676
2016-11-30 23:52:33	0.0278906
2016-11-30 23:52:34	0.0440302
2016-11-30 23:52:35	0.0179593
2016-11-30 23:52:36	0.0192003
2016-11-30 23:52:37	0.0291316
2016-11-30 23:52:38	0.014233
2016-11-30 23:52:39	0.0278906
2016-11-30 23:52:40	0.0229233
2016-11-30 23:52:41	0.0266496
2016-11-30 23:52:42	0.0291316
2016-11-30 23:52:43	0.0216823
2016-11-30 23:52:44	0.0266496
2016-11-30 23:52:45	0.0167183
2016-11-30 23:52:46	0.0291316
2016-11-30 23:52:47	0.012992
2016-11-30 23:52:48	0.0229233
2016-11-30 23:52:49	0.0403073
2016-11-30 23:52:50	0.0527239
2016-11-30 23:52:51	0.0763128
2016-11-30 23:52:52	0.0614142
2016-11-30 23:52:53	0.0390663
2016-11-30 23:53:04	0.0241676
2016-11-30 23:53:05	0.0390663
2016-11-30 23:53:06	0.0278906
2016-11-30 23:53:07	0.0415482
2016-11-30 23:53:08	0.0241676
2016-11-30 23:53:09	0.0390663
2016-11-30 23:53:10	0.0266496
2016-11-30 23:53:11	0.0216823
2016-11-30 23:53:12	0.0241676
2016-11-30 23:53:13	0.0291316
2016-11-30 23:53:14	0.0353399
2016-11-30 23:53:15	0.164464
2016-11-30 23:53:16	0.0192003
2016-11-30 23:53:17	0.0316169
2016-11-30 23:53:18	0.0713455
2016-11-30 23:53:19	0.0750718
2016-11-30 23:53:20	0.0452746
2016-11-30 23:53:21	0.0254086
2016-11-30 23:53:22	0.0415482
2016-11-30 23:53:23	0.0266496
2016-11-30 23:53:24	0.0254086
2016-11-30 23:53:25	0.0291316
2016-11-30 23:53:26	0.0403073
2016-11-30 23:53:27	0.0266496
2016-11-30 23:53:28	0.0241676
2016-11-30 23:53:29	0.0192003
2016-11-30 23:53:30	0.0278906
2016-11-30 23:53:31	0.0192003
2016-11-30 23:53:32	0.0291316
2016-11-30 23:53:33	0.0204413
2016-11-30 23:53:34	0.0266496
2016-11-30 23:53:35	0.0192003
2016-11-30 23:53:36	0.0241676
2016-11-30 23:53:37	0.0365809
2016-11-30 23:53:38	0.0415482
2016-11-30 23:53:39	0.0316169
2016-11-30 23:53:40	0.0415482
2016-11-30 23:53:41	0.0427892
2016-11-30 23:53:42	0.0415482
2016-11-30 23:53:43	0.0415482
2016-11-30 23:53:44	0.0353399
2016-11-30 23:53:45	0.0303726
2016-11-30 23:53:46	0.0204413
2016-11-30 23:53:47	0.0254086
2016-11-30 23:53:48	0.0663815
2016-11-30 23:53:49	0.252618
2016-11-30 23:53:50	0.0241676
2016-11-30 23:53:51	0.0403073
2016-11-30 23:53:52	0.0390663
2016-11-30 23:53:53	0.0291316
2016-11-30 23:54:04	0.0254086
2016-11-30 23:54:05	0.00802465
2016-11-30 23:54:06	0.0403073
2016-11-30 23:54:07	0.0477566
2016-11-30 23:54:08	0.0328579
2016-11-30 23:54:09	0.0254086
2016-11-30 23:54:10	0.0365809
2016-11-30 23:54:11	0.0316169
2016-11-30 23:54:12	0.0427892
2016-11-30 23:54:13	0.0254086
2016-11-30 23:54:14	0.0291316
2016-11-30 23:54:15	0.0378219
2016-11-30 23:54:16	0.0328579
2016-11-30 23:54:17	0.0303726
2016-11-30 23:54:18	0.0278906
2016-11-30 23:54:19	0.0216823
2016-11-30 23:54:20	0.0316169
2016-11-30 23:54:21	0.0316169
2016-11-30 23:54:22	0.0378219
2016-11-30 23:54:23	0.0192003
2016-11-30 23:54:24	0.0229233
2016-11-30 23:54:25	0.0291316
2016-11-30 23:54:26	0.0328579
2016-11-30 23:54:27	0.0192003
2016-11-30 23:54:28	0.0390663
2016-11-30 23:54:29	0.0328579
2016-11-30 23:54:30	0.0353399
2016-11-30 23:54:31	0.0415482
2016-11-30 23:54:32	0.0192003
2016-11-30 23:54:33	0.0427892
2016-11-30 23:54:34	0.0229233
2016-11-30 23:54:35	0.0204413
2016-11-30 23:54:36	0.0167183
2016-11-30 23:54:37	0.0254086
2016-11-30 23:54:38	0.0167183
2016-11-30 23:54:39	0.0403073
2016-11-30 23:54:40	0.0365809
2016-11-30 23:54:41	0.0465156
2016-11-30 23:54:42	0.0502386
2016-11-30 23:54:43	0.0415482
2016-11-30 23:54:44	0.0340989
2016-11-30 23:54:45	0.0291316
2016-11-30 23:54:46	0.0266496
2016-11-30 23:54:47	0.0415482
2016-11-30 23:54:48	0.0328579
2016-11-30 23:54:49	0.015474
2016-11-30 23:54:50	0.0167183
2016-11-30 23:54:51	0.0192003
2016-11-30 23:54:52	0.0229233
2016-11-30 23:54:53	0.0241676
2016-11-30 23:55:04	0.0328579
2016-11-30 23:55:05	0.0390663
2016-11-30 23:55:06	0.0452746
2016-11-30 23:55:07	0.0688635
2016-11-30 23:55:08	0.01051
2016-11-30 23:55:09	0.0278906
2016-11-30 23:55:10	0.0266496
2016-11-30 23:55:11	0.0167183
2016-11-30 23:55:12	0.0241676
2016-11-30 23:55:13	0.015474
2016-11-30 23:55:14	0.0415482
2016-11-30 23:55:15	0.0254086
2016-11-30 23:55:16	0.0266496
2016-11-30 23:55:17	0.0266496
2016-11-30 23:55:18	0.0316169
2016-11-30 23:55:19	0.0254086
2016-11-30 23:55:20	0.0167183
2016-11-30 23:55:21	0.0452746
2016-11-30 23:55:22	0.0328579
2016-11-30 23:55:23	0.0539649
2016-11-30 23:55:24	0.0278906
2016-11-30 23:55:25	0.0278906
2016-11-30 23:55:26	0.0229233
2016-11-30 23:55:27	0.0254086
2016-11-30 23:55:28	0.0192003
2016-11-30 23:55:29	0.0229233
2016-11-30 23:55:30	0.0303726
2016-11-30 23:55:31	0.0278906
2016-11-30 23:55:32	0.0254086
2016-11-30 23:55:33	0.0452746
2016-11-30 23:55:34	0.0390663
2016-11-30 23:55:35	0.0291316
2016-11-30 23:55:36	0.0378219
2016-11-30 23:55:37	0.0316169
2016-11-30 23:55:38	0.0316169
2016-11-30 23:55:39	0.0440302
2016-11-30 23:55:40	0.0241676
2016-11-30 23:55:41	0.0328579
2016-11-30 23:55:42	0.0229233
2016-11-30 23:55:43	0.0452746
2016-11-30 23:55:44	0.0340989
2016-11-30 23:55:45	0.0378219
2016-11-30 23:55:46	0.0440302
2016-11-30 23:55:47	0.0179593
2016-11-30 23:55:48	0.0179593
2016-11-30 23:55:49	0.0241676
2016-11-30 23:55:50	0.0266496
2016-11-30 23:55:51	0.012992
2016-11-30 23:55:52	0.0340989
2016-11-30 23:55:53	0.0204413
2016-11-30 23:56:04	0.0353399
2016-11-30 23:56:05	0.0415482
2016-11-30 23:56:06	0.0328579
2016-11-30 23:56:07	0.0316169
2016-11-30 23:56:08	0.0303726
2016-11-30 23:56:09	0.0378219
2016-11-30 23:56:10	0.0328579
2016-11-30 23:56:11	0.0266496
2016-11-30 23:56:12	0.0328579
2016-11-30 23:56:13	0.0316169
2016-11-30 23:56:14	0.0241676
2016-11-30 23:56:15	0.0229233
2016-11-30 23:56:16	0.0192003
2016-11-30 23:56:17	0.0254086
2016-11-30 23:56:18	0.0254086
2016-11-30 23:56:19	0.0403073
2016-11-30 23:56:20	0.0353399
2016-11-30 23:56:21	0.0378219
2016-11-30 23:56:22	0.0365809
2016-11-30 23:56:23	0.0278906
2016-11-30 23:56:24	0.0316169
2016-11-30 23:56:25	0.0353399
2016-11-30 23:56:26	0.0241676
2016-11-30 23:56:27	0.0179593
2016-11-30 23:56:28	0.0167183
2016-11-30 23:56:29	0.0427892
2016-11-30 23:56:30	0.0403073
2016-11-30 23:56:31	0.0229233
2016-11-30 23:56:32	0.015474
2016-11-30 23:56:33	0.0179593
2016-11-30 23:56:34	0.0254086
2016-11-30 23:56:35	0.0489976
2016-11-30 23:56:36	0.0291316
2016-11-30 23:56:37	0.0403073
2016-11-30 23:56:38	0.0229233
2016-11-30 23:56:39	0.0179593
2016-11-30 23:56:40	0.0365809
2016-11-30 23:56:41	0.0291316
2016-11-30 23:56:42	0.0539649
2016-11-30 23:56:43	0.0266496
2016-11-30 23:56:44	0.0502386
2016-11-30 23:56:45	0.0365809
2016-11-30 23:56:46	0.0192003
2016-11-30 23:56:47	0.0266496
2016-11-30 23:56:48	0.0204413
2016-11-30 23:56:49	0.0266496
2016-11-30 23:56:50	0.0539649
2016-11-30 23:56:51	0.0440302
2016-11-30 23:56:52	0.0427892
2016-11-30 23:56:53	0.012992
2016-11-30 23:57:04	0.0229233
2016-11-30 23:57:05	0.0340989
2016-11-30 23:57:06	0.0303726
2016-11-30 23:57:07	0.0241676
2016-11-30 23:57:08	0.0502386
2016-11-30 23:57:09	0.0477566
2016-11-30 23:57:10	0.0564469
2016-11-30 23:57:11	0.0328579
2016-11-30 23:57:12	0.0365809
2016-11-30 23:57:13	0.0266496
2016-11-30 23:57:14	0.0440302
2016-11-30 23:57:15	0.0353399
2016-11-30 23:57:16	0.0229233
2016-11-30 23:57:17	0.0254086
2016-11-30 23:57:18	0.0179593
2016-11-30 23:57:19	0.0179593
2016-11-30 23:57:20	0.0390663
2016-11-30 23:57:21	0.0254086
2016-11-30 23:57:22	0.015474
2016-11-30 23:57:23	0.00430167
2016-11-30 23:57:24	0.0241676
2016-11-30 23:57:25	0.0216823
2016-11-30 23:57:26	0.0254086
2016-11-30 23:57:27	0.0254086
2016-11-30 23:57:28	0.0316169
2016-11-30 23:57:29	0.0465156
2016-11-30 23:57:30	0.0340989
2016-11-30 23:57:31	0.0415482
2016-11-30 23:57:32	0.0403073
2016-11-30 23:57:33	0.0427892
2016-11-30 23:57:34	0.0266496
2016-11-30 23:57:35	0.0390663
2016-11-30 23:57:36	0.0328579
2016-11-30 23:57:37	0.0427892
2016-11-30 23:57:38	0.0340989
2016-11-30 23:57:39	0.0192003
2016-11-30 23:57:40	0.0316169
2016-11-30 23:57:41	0.0266496
2016-11-30 23:57:42	0.011751
2016-11-30 23:57:43	0.0241676
2016-11-30 23:57:44	0.0266496
2016-11-30 23:57:45	0.0403073
2016-11-30 23:57:46	0.0291316
2016-11-30 23:57:47	0.0167183
2016-11-30 23:57:48	0.0266496
2016-11-30 23:57:49	0.0229233
2016-11-30 23:57:50	0.0365809
2016-11-30 23:57:51	0.0291316
2016-11-30 23:57:52	0.0353399
2016-11-30 23:57:53	0.0254086
2016-11-30 23:58:04	0.015474
2016-11-30 23:58:05	0.00802465
2016-11-30 23:58:06	0.0278906
2016-11-30 23:58:07	0.015474
2016-11-30 23:58:08	0.0179593
2016-11-30 23:58:09	0.0229233
2016-11-30 23:58:10	0.0179593
2016-11-30 23:58:11	0.0489976
2016-11-30 23:58:12	0.0340989
2016-11-30 23:58:13	0.0403073
2016-11-30 23:58:14	0.0229233
2016-11-30 23:58:15	0.0254086
2016-11-30 23:58:16	0.0340989
2016-11-30 23:58:17	0.0167183
2016-11-30 23:58:18	0.0328579
2016-11-30 23:58:19	0.0353399
2016-11-30 23:58:20	0.0266496
2016-11-30 23:58:21	0.0266496
2016-11-30 23:58:22	0.0266496
2016-11-30 23:58:23	0.0204413
2016-11-30 23:58:24	0.0167183
2016-11-30 23:58:25	0.0254086
2016-11-30 23:58:26	0.0266496
2016-11-30 23:58:27	0.0254086
2016-11-30 23:58:28	0.0266496
2016-11-30 23:58:29	0.0278906
2016-11-30 23:58:30	0.0328579
2016-11-30 23:58:31	0.0303726
2016-11-30 23:58:32	0.0266496
2016-11-30 23:58:33	0.0365809
2016-11-30 23:58:34	0.0378219
2016-11-30 23:58:35	0.0552059
2016-11-30 23:58:36	0.0527239
2016-11-30 23:58:37	0.0477566
2016-11-30 23:58:38	0.0552059
2016-11-30 23:58:39	0.0576879
2016-11-30 23:58:40	0.0651372
2016-11-30 23:58:41	0.0576879
2016-11-30 23:58:42	0.0477566
2016-11-30 23:58:43	0.0999018
2016-11-30 23:58:44	0.0825212
2016-11-30 23:58:45	0.0688635
2016-11-30 23:58:46	0.0502386
2016-11-30 23:58:47	0.0601732
2016-11-30 23:58:48	0.00926565
2016-11-30 23:58:49	0.0340989
2016-11-30 23:58:50	0.0204413
2016-11-30 23:58:51	0.0278906
2016-11-30 23:58:52	0.0278906
2016-11-30 23:58:53	0.0254086
2016-11-30 23:59:04	0.0204413
2016-11-30 23:59:05	0.0427892
2016-11-30 23:59:06	0.0241676
2016-11-30 23:59:07	0.0204413
2016-11-30 23:59:08	0.0216823
2016-11-30 23:59:09	0.0303726
2016-11-30 23:59:10	0.0539649
2016-11-30 23:59:11	0.0415482
2016-11-30 23:59:12	0.0241676
2016-11-30 23:59:13	0.0204413
2016-11-30 23:59:14	0.0291316
2016-11-30 23:59:15	0.0241676
2016-11-30 23:59:16	0.0229233
2016-11-30 23:59:17	0.0316169
2016-11-30 23:59:18	0.0303726
2016-11-30 23:59:19	0.0477566
2016-11-30 23:59:20	0.0452746
2016-11-30 23:59:21	0.0415482
2016-11-30 23:59:22	0.0291316
2016-11-30 23:59:23	0.0266496
2016-11-30 23:59:24	0.0365809
2016-11-30 23:59:25	0.0167183
2016-11-30 23:59:26	0.0353399
2016-11-30 23:59:27	0.0440302
2016-11-30 23:59:28	0.0316169
2016-11-30 23:59:29	0.0291316
2016-11-30 23:59:30	0.0465156
2016-11-30 23:59:31	0.0266496
2016-11-30 23:59:32	0.0278906
2016-11-30 23:59:33	0.0266496
2016-11-30 23:59:34	0.0241676
2016-11-30 23:59:35	0.0340989
2016-11-30 23:59:36	0.0440302
2016-11-30 23:59:37	0.0278906
2016-11-30 23:59:38	0.0278906
2016-11-30 23:59:39	0.00554267
2016-11-30 23:59:40	0.0415482
2016-11-30 23:59:41	0.0204413
2016-11-30 23:59:42	0.0216823
2016-11-30 23:59:43	0.0179593
2016-11-30 23:59:44	0.0167183
2016-11-30 23:59:45	0.0254086
2016-11-30 23:59:46	0.0452746
2016-11-30 23:59:47	0.0353399
2016-11-30 23:59:48	0.0303726
2016-11-30 23:59:49	0.0254086
2016-11-30 23:59:50	0.0328579
2016-11-30 23:59:51	0.0266496
2016-11-30 23:59:52	0.0378219
2016-11-30 23:59:53	0.00678366
2016-12-01 00:00:04	0.0167183
2016-12-01 00:00:05	0.015474
2016-12-01 00:00:06	0.014233
2016-12-01 00:00:07	0.014233
2016-12-01 00:00:08	0.00678366
2016-12-01 00:00:09	0.0179593
2016-12-01 00:00:10	0.0353399
2016-12-01 00:00:11	0.0316169
2016-12-01 00:00:12	0.0328579
2016-12-01 00:00:13	0.0266496
2016-12-01 00:00:14	0.0291316
2016-12-01 00:00:15	0.0440302
2016-12-01 00:00:16	0.0452746
2016-12-01 00:00:17	0.0378219
2016-12-01 00:00:18	0.0403073
2016-12-01 00:00:19	0.0340989
2016-12-01 00:00:20	0.0328579
2016-12-01 00:00:21	0.0415482
2016-12-01 00:00:22	0.0254086
2016-12-01 00:00:23	0.0303726
2016-12-01 00:00:24	0.0340989
2016-12-01 00:00:25	0.0390663
2016-12-01 00:00:26	0.0204413
2016-12-01 00:00:27	0.0427892
2016-12-01 00:00:28	0.0291316
2016-12-01 00:00:29	0.0489976
2016-12-01 00:00:30	0.0254086
2016-12-01 00:00:31	0.0340989
2016-12-01 00:00:32	0.0502386
2016-12-01 00:00:33	0.0328579
2016-12-01 00:00:34	0.0514796
2016-12-01 00:00:35	0.0415482
2016-12-01 00:00:36	0.0353399
2016-12-01 00:00:37	0.0216823
2016-12-01 00:00:38	0.0328579
2016-12-01 00:00:39	0.0241676
2016-12-01 00:00:40	0.0167183
2016-12-01 00:00:41	0.0278906
2016-12-01 00:00:42	0.0229233
2016-12-01 00:00:43	0.00554267
2016-12-01 00:00:44	0.0179593
2016-12-01 00:00:45	0.0167183
2016-12-01 00:00:46	0.015474
2016-12-01 00:00:47	0.011751
2016-12-01 00:00:48	0.0316169
2016-12-01 00:00:49	0.015474
2016-12-01 00:00:50	0.0204413
2016-12-01 00:00:51	0.0204413
2016-12-01 00:00:52	0.0229233
2016-12-01 00:00:53	0.0216823
2016-12-01 00:01:04	0.015474
2016-12-01 00:01:05	0.0179593
2016-12-01 00:01:06	0.011751
2016-12-01 00:01:07	0.0266496
2016-12-01 00:01:08	0.0378219
2016-12-01 00:01:09	0.0365809
2016-12-01 00:01:10	0.0340989
2016-12-01 00:01:11	0.0167183
2016-12-01 00:01:12	0.0303726
2016-12-01 00:01:13	0.0179593
2016-12-01 00:01:14	0.0179593
2016-12-01 00:01:15	0.0241676
2016-12-01 00:01:16	0.014233
2016-12-01 00:01:17	0.012992
2016-12-01 00:01:18	0.0241676
2016-12-01 00:01:19	0.00926565
2016-12-01 00:01:20	0.0179593
2016-12-01 00:01:21	0.0229233
2016-12-01 00:01:22	0.014233
2016-12-01 00:01:23	0.0167183
2016-12-01 00:01:24	0.0179593
2016-12-01 00:01:25	0.0192003
2016-12-01 00:01:26	0.0216823
2016-12-01 00:01:27	0.0179593
2016-12-01 00:01:28	0.00926565
2016-12-01 00:01:29	0.0266496
2016-12-01 00:01:30	0.0316169
2016-12-01 00:01:31	0.0179593
2016-12-01 00:01:32	0.0266496
2016-12-01 00:01:33	0.0229233
2016-12-01 00:01:34	0.011751
2016-12-01 00:01:35	0.0291316
2016-12-01 00:01:36	0.0278906
2016-12-01 00:01:37	0.011751
2016-12-01 00:01:38	0.0303726
2016-12-01 00:01:39	0.0167183
2016-12-01 00:01:40	0.0452746
2016-12-01 00:01:41	0.0403073
2016-12-01 00:01:42	0.0291316
2016-12-01 00:01:43	0.0316169
2016-12-01 00:01:44	0.0303726
2016-12-01 00:01:45	0.0353399
2016-12-01 00:01:46	0.0254086
2016-12-01 00:01:47	0.0278906
2016-12-01 00:01:48	0.0291316
2016-12-01 00:01:49	0.011751
2016-12-01 00:01:50	0.0216823
2016-12-01 00:01:51	0.0254086
2016-12-01 00:01:52	0.0229233
2016-12-01 00:01:53	0.0204413
2016-12-01 00:02:04	0.0365809
2016-12-01 00:02:05	0.0477566
2016-12-01 00:02:06	0.0254086
2016-12-01 00:02:07	0.0390663
2016-12-01 00:02:08	0.0626552
2016-12-01 00:02:09	0.0378219
2016-12-01 00:02:10	0.0601732
2016-12-01 00:02:11	0.0477566
2016-12-01 00:02:12	0.0477566
2016-12-01 00:02:13	0.0403073
2016-12-01 00:02:14	0.0440302
2016-12-01 00:02:15	0.0514796
2016-12-01 00:02:16	0.0440302
2016-12-01 00:02:17	0.0353399
2016-12-01 00:02:18	0.0452746
2016-12-01 00:02:19	0.0502386
2016-12-01 00:02:20	0.0576879
2016-12-01 00:02:21	0.0763128
2016-12-01 00:02:22	0.0552059
2016-12-01 00:02:23	0.0738308
2016-12-01 00:02:24	0.0552059
2016-12-01 00:02:25	0.0651372
2016-12-01 00:02:26	0.0564469
2016-12-01 00:02:27	0.0850031
2016-12-01 00:02:28	0.0787948
2016-12-01 00:02:29	0.0763128
2016-12-01 00:02:30	0.0527239
2016-12-01 00:02:31	0.0427892
2016-12-01 00:02:32	0.0291316
2016-12-01 00:02:33	0.0415482
2016-12-01 00:02:34	0.0353399
2016-12-01 00:02:35	0.0427892
2016-12-01 00:02:36	0.0403073
2016-12-01 00:02:37	0.0427892
2016-12-01 00:02:38	0.0465156
2016-12-01 00:02:39	0.0340989
2016-12-01 00:02:40	0.0427892
2016-12-01 00:02:41	0.0514796
2016-12-01 00:02:42	0.0440302
2016-12-01 00:02:43	0.0241676
2016-12-01 00:02:44	0.0291316
2016-12-01 00:02:45	0.0204413
2016-12-01 00:02:46	0.0254086
2016-12-01 00:02:47	0.0328579
2016-12-01 00:02:48	0.0192003
2016-12-01 00:02:49	0.0266496
2016-12-01 00:02:50	0.0266496
2016-12-01 00:02:51	0.0340989
2016-12-01 00:02:52	0.0427892
2016-12-01 00:02:53	0.0216823
2016-12-01 00:03:04	0.0340989
2016-12-01 00:03:05	0.0365809
2016-12-01 00:03:06	0.0229233
2016-12-01 00:03:07	0.014233
2016-12-01 00:03:08	0.0216823
2016-12-01 00:03:09	0.00802465
2016-12-01 00:03:10	0.012992
2016-12-01 00:03:11	0.0278906
2016-12-01 00:03:12	0.0254086
2016-12-01 00:03:13	0.0254086
2016-12-01 00:03:14	0.012992
2016-12-01 00:03:15	0.0266496
2016-12-01 00:03:16	0.0216823
2016-12-01 00:03:17	0.0229233
2016-12-01 00:03:18	0.0254086
2016-12-01 00:03:19	0.0266496
2016-12-01 00:03:20	0.0229233
2016-12-01 00:03:21	0.0254086
2016-12-01 00:03:22	0.0204413
2016-12-01 00:03:23	0.0254086
2016-12-01 00:03:24	0.011751
2016-12-01 00:03:25	0.0328579
2016-12-01 00:03:26	0.0278906
2016-12-01 00:03:27	0.0254086
2016-12-01 00:03:28	0.0378219
2016-12-01 00:03:29	0.0278906
2016-12-01 00:03:30	0.0241676
2016-12-01 00:03:31	0.0229233
2016-12-01 00:03:32	0.0266496
2016-12-01 00:03:33	0.0216823
2016-12-01 00:03:34	0.0167183
2016-12-01 00:03:35	0.0229233
2016-12-01 00:03:36	0.0266496
2016-12-01 00:03:37	0.014233
2016-12-01 00:03:38	0.0340989
2016-12-01 00:03:39	0.0316169
2016-12-01 00:03:40	0.0167183
2016-12-01 00:03:41	0.012992
2016-12-01 00:03:42	0.014233
2016-12-01 00:03:43	0.0192003
2016-12-01 00:03:44	0.011751
2016-12-01 00:03:45	0.011751
2016-12-01 00:03:46	0.0328579
2016-12-01 00:03:47	0.0241676
2016-12-01 00:03:48	0.0241676
2016-12-01 00:03:49	0.0353399
2016-12-01 00:03:50	0.0254086
2016-12-01 00:03:51	0.0340989
2016-12-01 00:03:52	0.0229233
2016-12-01 00:03:53	0.0378219
2016-12-01 00:04:04	0.0291316
2016-12-01 00:04:05	0.0179593
2016-12-01 00:04:06	0.0167183
2016-12-01 00:04:07	0.0340989
2016-12-01 00:04:08	0.0229233
2016-12-01 00:04:09	0.0229233
2016-12-01 00:04:10	0.0241676
2016-12-01 00:04:11	0.0204413
2016-12-01 00:04:12	0.0179593
2016-12-01 00:04:13	0.01051
2016-12-01 00:04:14	0.01051
2016-12-01 00:04:15	0.0266496
2016-12-01 00:04:16	0.0291316
2016-12-01 00:04:17	0.0167183
2016-12-01 00:04:18	0.0303726
2016-12-01 00:04:19	0.0167183
2016-12-01 00:04:20	0.0241676
2016-12-01 00:04:21	0.0229233
2016-12-01 00:04:22	0.0378219
2016-12-01 00:04:23	0.015474
2016-12-01 00:04:24	0.0316169
2016-12-01 00:04:25	0.0241676
2016-12-01 00:04:26	0.0340989
2016-12-01 00:04:27	0.0167183
2016-12-01 00:04:28	0.0254086
2016-12-01 00:04:29	0.0204413
2016-12-01 00:04:30	0.00926565
2016-12-01 00:04:31	0.0266496
2016-12-01 00:04:32	0.0204413
2016-12-01 00:04:33	0.0278906
2016-12-01 00:04:34	0.0229233
2016-12-01 00:04:35	0.0328579
2016-12-01 00:04:36	0.0291316
2016-12-01 00:04:37	0.0328579
2016-12-01 00:04:38	0.0353399
2016-12-01 00:04:39	0.0204413
2016-12-01 00:04:40	0.0303726
2016-12-01 00:04:41	0.0403073
2016-12-01 00:04:42	0.0340989
2016-12-01 00:04:43	0.0204413
2016-12-01 00:04:44	0.0204413
2016-12-01 00:04:45	0.0266496
2016-12-01 00:04:46	0.0328579
2016-12-01 00:04:47	0.0266496
2016-12-01 00:04:48	0.0316169
2016-12-01 00:04:49	0.0278906
2016-12-01 00:04:50	0.00802465
2016-12-01 00:04:51	0.0427892
2016-12-01 00:04:52	0.0278906
2016-12-01 00:04:53	0.0204413
2016-12-01 00:05:04	0.0216823
2016-12-01 00:05:05	0.0229233
2016-12-01 00:05:06	0.0241676
2016-12-01 00:05:07	0.0216823
2016-12-01 00:05:08	0.0254086
2016-12-01 00:05:09	0.0403073
2016-12-01 00:05:10	0.0167183
2016-12-01 00:05:11	0.015474
2016-12-01 00:05:12	0.0254086
2016-12-01 00:05:13	0.0340989
2016-12-01 00:05:14	0.0539649
2016-12-01 00:05:15	0.0390663
2016-12-01 00:05:16	0.0216823
2016-12-01 00:05:17	0.0291316
2016-12-01 00:05:18	0.0167183
2016-12-01 00:05:19	0.011751
2016-12-01 00:05:20	0.0266496
2016-12-01 00:05:21	0.0266496
2016-12-01 00:05:22	0.0353399
2016-12-01 00:05:23	0.0216823
2016-12-01 00:05:24	0.0266496
2016-12-01 00:05:25	0.0316169
2016-12-01 00:05:26	0.0278906
2016-12-01 00:05:27	0.0378219
2016-12-01 00:05:28	0.0204413
2016-12-01 00:05:29	0.0266496
2016-12-01 00:05:30	0.015474
2016-12-01 00:05:31	0.0316169
2016-12-01 00:05:32	0.01051
2016-12-01 00:05:33	0.014233
2016-12-01 00:05:34	0.00802465
2016-12-01 00:05:35	0.0278906
2016-12-01 00:05:36	0.0254086
2016-12-01 00:05:37	0.0291316
2016-12-01 00:05:38	0.0192003
2016-12-01 00:05:39	0.0241676
2016-12-01 00:05:40	0.0241676
2016-12-01 00:05:41	0.0216823
2016-12-01 00:05:42	0.0353399
2016-12-01 00:05:43	0.0316169
2016-12-01 00:05:44	0.0340989
2016-12-01 00:05:45	0.0179593
2016-12-01 00:05:46	0.0316169
2016-12-01 00:05:47	0.0266496
2016-12-01 00:05:48	0.0229233
2016-12-01 00:05:49	0.0316169
2016-12-01 00:05:50	0.0192003
2016-12-01 00:05:51	0.0502386
2016-12-01 00:05:52	0.0539649
2016-12-01 00:05:53	0.0291316
2016-12-01 00:06:04	0.0241676
2016-12-01 00:06:05	0.0278906
2016-12-01 00:06:06	0.0179593
2016-12-01 00:06:07	0.0378219
2016-12-01 00:06:08	0.0465156
2016-12-01 00:06:09	0.0316169
2016-12-01 00:06:10	0.0452746
2016-12-01 00:06:11	0.0378219
2016-12-01 00:06:12	0.0340989
2016-12-01 00:06:13	0.0266496
2016-12-01 00:06:14	0.0440302
2016-12-01 00:06:15	0.0192003
2016-12-01 00:06:16	0.0303726
2016-12-01 00:06:17	0.0291316
2016-12-01 00:06:18	0.0192003
2016-12-01 00:06:19	0.011751
2016-12-01 00:06:20	0.0192003
2016-12-01 00:06:21	0.00926565
2016-12-01 00:06:22	0.0167183
2016-12-01 00:06:23	0.0254086
2016-12-01 00:06:24	0.0216823
2016-12-01 00:06:25	0.0316169
2016-12-01 00:06:26	0.0254086
2016-12-01 00:06:27	0.0452746
2016-12-01 00:06:28	0.0837621
2016-12-01 00:06:29	0.108592
2016-12-01 00:06:30	0.139634
2016-12-01 00:06:31	0.174398
2016-12-01 00:06:32	0.127217
2016-12-01 00:06:33	0.0601732
2016-12-01 00:06:34	0.0229233
2016-12-01 00:06:35	0.0328579
2016-12-01 00:06:36	0.0403073
2016-12-01 00:06:37	0.0291316
2016-12-01 00:06:38	0.0403073
2016-12-01 00:06:39	0.0303726
2016-12-01 00:06:40	0.0452746
2016-12-01 00:06:41	0.0167183
2016-12-01 00:06:42	0.00430167
2016-12-01 00:06:43	0.0266496
2016-12-01 00:06:44	0.0291316
2016-12-01 00:06:45	0.0340989
2016-12-01 00:06:46	0.0415482
2016-12-01 00:06:47	0.0278906
2016-12-01 00:06:48	0.014233
2016-12-01 00:06:49	0.0278906
2016-12-01 00:06:50	0.0303726
2016-12-01 00:06:51	0.0266496
2016-12-01 00:06:52	0.0167183
2016-12-01 00:06:53	0.0204413
2016-12-01 00:07:04	0.0353399
2016-12-01 00:07:05	0.0415482
2016-12-01 00:07:06	0.0204413
2016-12-01 00:07:07	0.0365809
2016-12-01 00:07:08	0.0452746
2016-12-01 00:07:09	0.0316169
2016-12-01 00:07:10	0.0390663
2016-12-01 00:07:11	0.0576879
2016-12-01 00:07:12	0.0614142
2016-12-01 00:07:13	0.0787948
2016-12-01 00:07:14	0.0638962
2016-12-01 00:07:15	0.0427892
2016-12-01 00:07:16	0.0465156
2016-12-01 00:07:17	0.0440302
2016-12-01 00:07:18	0.0465156
2016-12-01 00:07:19	0.0440302
2016-12-01 00:07:20	0.0390663
2016-12-01 00:07:21	0.0365809
2016-12-01 00:07:22	0.0378219
2016-12-01 00:07:23	0.0328579
2016-12-01 00:07:24	0.0552059
2016-12-01 00:07:25	0.0564469
2016-12-01 00:07:26	0.0378219
2016-12-01 00:07:27	0.0403073
2016-12-01 00:07:28	0.0266496
2016-12-01 00:07:29	0.011751
2016-12-01 00:07:30	0.0266496
2016-12-01 00:07:31	0.0353399
2016-12-01 00:07:32	0.0303726
2016-12-01 00:07:33	0.0452746
2016-12-01 00:07:34	0.0192003
2016-12-01 00:07:35	0.0254086
2016-12-01 00:07:36	0.0204413
2016-12-01 00:07:37	0.0303726
2016-12-01 00:07:38	0.0340989
2016-12-01 00:07:39	0.0254086
2016-12-01 00:07:40	0.0365809
2016-12-01 00:07:41	0.0390663
2016-12-01 00:07:42	0.0179593
2016-12-01 00:07:43	0.0427892
2016-12-01 00:07:44	0.00678366
2016-12-01 00:07:45	0.0254086
2016-12-01 00:07:46	0.014233
2016-12-01 00:07:47	0.0179593
2016-12-01 00:07:48	0.012992
2016-12-01 00:07:49	0.0167183
2016-12-01 00:07:50	0.0403073
2016-12-01 00:07:51	0.0278906
2016-12-01 00:07:52	0.015474
2016-12-01 00:07:53	0.0390663
2016-12-01 00:08:04	0.011751
2016-12-01 00:08:05	0.015474
2016-12-01 00:08:06	0.0254086
2016-12-01 00:08:07	0.0291316
2016-12-01 00:08:08	0.0452746
2016-12-01 00:08:09	0.0378219
2016-12-01 00:08:10	0.0415482
2016-12-01 00:08:11	0.00926565
2016-12-01 00:08:12	0.0192003
2016-12-01 00:08:13	0.0378219
2016-12-01 00:08:14	0.0316169
2016-12-01 00:08:15	0.0365809
2016-12-01 00:08:16	0.0229233
2016-12-01 00:08:17	0.0254086
2016-12-01 00:08:18	0.0241676
2016-12-01 00:08:19	0.0316169
2016-12-01 00:08:20	0.0254086
2016-12-01 00:08:21	0.0403073
2016-12-01 00:08:22	0.0527239
2016-12-01 00:08:23	0.0167183
2016-12-01 00:08:24	0.0266496
2016-12-01 00:08:25	0.0303726
2016-12-01 00:08:26	0.0266496
2016-12-01 00:08:27	0.0328579
2016-12-01 00:08:28	0.0204413
2016-12-01 00:08:29	0.0241676
2016-12-01 00:08:30	0.0204413
2016-12-01 00:08:31	0.0266496
2016-12-01 00:08:32	0.0415482
2016-12-01 00:08:33	0.0216823
2016-12-01 00:08:34	0.0303726
2016-12-01 00:08:35	0.0328579
2016-12-01 00:08:36	0.0241676
2016-12-01 00:08:37	0.0229233
2016-12-01 00:08:38	0.0291316
2016-12-01 00:08:39	0.0179593
2016-12-01 00:08:40	0.0316169
2016-12-01 00:08:41	0.00802465
2016-12-01 00:08:42	0.0278906
2016-12-01 00:08:43	0.0539649
2016-12-01 00:08:44	0.0291316
2016-12-01 00:08:45	0.0241676
2016-12-01 00:08:46	0.0365809
2016-12-01 00:08:47	0.0303726
2016-12-01 00:08:48	0.0328579
2016-12-01 00:08:49	0.0303726
2016-12-01 00:08:50	0.0278906
2016-12-01 00:08:51	0.0390663
2016-12-01 00:08:52	0.0353399
2016-12-01 00:08:53	0.0452746
2016-12-01 00:09:04	0.0254086
2016-12-01 00:09:05	0.0316169
2016-12-01 00:09:06	0.0850031
2016-12-01 00:09:07	0.0390663
2016-12-01 00:09:08	0.0179593
2016-12-01 00:09:09	0.0229233
2016-12-01 00:09:10	0.0229233
2016-12-01 00:09:11	0.0626552
2016-12-01 00:09:12	0.0378219
2016-12-01 00:09:13	0.0452746
2016-12-01 00:09:14	0.0291316
2016-12-01 00:09:15	0.012992
2016-12-01 00:09:16	0.0415482
2016-12-01 00:09:17	0.0489976
2016-12-01 00:09:18	0.0527239
2016-12-01 00:09:19	0.0167183
2016-12-01 00:09:20	0.0254086
2016-12-01 00:09:21	0.0241676
2016-12-01 00:09:22	0.011751
2016-12-01 00:09:23	0.0340989
2016-12-01 00:09:24	0.0340989
2016-12-01 00:09:25	0.0204413
2016-12-01 00:09:26	0.0192003
2016-12-01 00:09:27	0.0229233
2016-12-01 00:09:28	0.0291316
2016-12-01 00:09:29	0.0626552
2016-12-01 00:09:30	0.0303726
2016-12-01 00:09:31	0.0241676
2016-12-01 00:09:32	0.0254086
2016-12-01 00:09:33	0.0291316
2016-12-01 00:09:34	0
2016-12-01 00:09:35	0.0179593
2016-12-01 00:09:36	0.0204413
2016-12-01 00:09:37	0.0340989
2016-12-01 00:09:38	0.0427892
2016-12-01 00:09:39	0.0390663
2016-12-01 00:09:40	0.014233
2016-12-01 00:09:41	0.0204413
2016-12-01 00:09:42	0.0465156
2016-12-01 00:09:43	0.0427892
2016-12-01 00:09:44	0.0316169
2016-12-01 00:09:45	0.0278906
2016-12-01 00:09:46	0.0527239
2016-12-01 00:09:47	0.0477566
2016-12-01 00:09:48	0.0378219
2016-12-01 00:09:49	0.0303726
2016-12-01 00:09:50	0.0514796
2016-12-01 00:09:51	0.00181634
2016-12-01 00:09:52	0.0328579
2016-12-01 00:09:53	0.0266496
2016-12-01 00:10:04	0.0837621
2016-12-01 00:10:05	0.0527239
2016-12-01 00:10:06	0.0266496
2016-12-01 00:10:07	0.0303726
2016-12-01 00:10:08	0.0353399
2016-12-01 00:10:09	0.0278906
2016-12-01 00:10:10	0.0229233
2016-12-01 00:10:11	0.0328579
2016-12-01 00:10:12	0.0266496
2016-12-01 00:10:13	0.0278906
2016-12-01 00:10:14	0.0353399
2016-12-01 00:10:15	0.011751
2016-12-01 00:10:16	0.01051
2016-12-01 00:10:17	0.0291316
2016-12-01 00:10:18	0.0502386
2016-12-01 00:10:19	0.0552059
2016-12-01 00:10:20	0.0365809
2016-12-01 00:10:21	0.0328579
2016-12-01 00:10:22	0.0465156
2016-12-01 00:10:23	0.0390663
2016-12-01 00:10:24	0.0440302
2016-12-01 00:10:25	0.0539649
2016-12-01 00:10:26	0.0254086
2016-12-01 00:10:27	0.0229233
2016-12-01 00:10:28	0.0204413
2016-12-01 00:10:29	0.0353399
2016-12-01 00:10:30	0.0340989
2016-12-01 00:10:31	0.0291316
2016-12-01 00:10:32	0.0291316
2016-12-01 00:10:33	0.0303726
2016-12-01 00:10:34	0.0204413
2016-12-01 00:10:35	0.0291316
2016-12-01 00:10:36	0.0278906
2016-12-01 00:10:37	0.0278906
2016-12-01 00:10:38	0.0316169
2016-12-01 00:10:39	0.0340989
2016-12-01 00:10:40	0.0179593
2016-12-01 00:10:41	0.0328579
2016-12-01 00:10:42	0.0241676
2016-12-01 00:10:43	0.0303726
2016-12-01 00:10:44	0.0204413
2016-12-01 00:10:45	0.0452746
2016-12-01 00:10:46	0.015474
2016-12-01 00:10:47	0.015474
2016-12-01 00:10:48	0.0353399
2016-12-01 00:10:49	0.0415482
2016-12-01 00:10:50	0.0365809
2016-12-01 00:10:51	0.0303726
2016-12-01 00:10:52	0.0278906
2016-12-01 00:10:53	0.0216823
2016-12-01 00:11:04	0.0204413
2016-12-01 00:11:05	0.0216823
2016-12-01 00:11:06	0.0378219
2016-12-01 00:11:07	0.0340989
2016-12-01 00:11:08	0.0390663
2016-12-01 00:11:09	0.0614142
2016-12-01 00:11:10	0.0378219
2016-12-01 00:11:11	0.0278906
2016-12-01 00:11:12	0.0204413
2016-12-01 00:11:13	0.0415482
2016-12-01 00:11:14	0.0328579
2016-12-01 00:11:15	0.0241676
2016-12-01 00:11:16	0.0440302
2016-12-01 00:11:17	0.0576879
2016-12-01 00:11:18	0.0328579
2016-12-01 00:11:19	0.0502386
2016-12-01 00:11:20	0.0489976
2016-12-01 00:11:21	0.014233
2016-12-01 00:11:22	0.0254086
2016-12-01 00:11:23	0.0266496
2016-12-01 00:11:24	0.0266496
2016-12-01 00:11:25	0.015474
2016-12-01 00:11:26	0.0241676
2016-12-01 00:11:27	0.0291316
2016-12-01 00:11:28	0.0353399
2016-12-01 00:11:29	0.0241676
2016-12-01 00:11:30	0.0489976
2016-12-01 00:11:31	0.0291316
2016-12-01 00:11:32	0.0415482
2016-12-01 00:11:33	0.0440302
2016-12-01 00:11:34	0.0365809
2016-12-01 00:11:35	0.0216823
2016-12-01 00:11:36	0.0328579
2016-12-01 00:11:37	0.0576879
2016-12-01 00:11:38	0.0266496
2016-12-01 00:11:39	0.0192003
2016-12-01 00:11:40	0.01051
2016-12-01 00:11:41	0.0378219
2016-12-01 00:11:42	0.0427892
2016-12-01 00:11:43	0.00926565
2016-12-01 00:11:44	0.0254086
2016-12-01 00:11:45	0.0167183
2016-12-01 00:11:46	0.0390663
2016-12-01 00:11:47	0.0539649
2016-12-01 00:11:48	0.0477566
2016-12-01 00:11:49	0.0365809
2016-12-01 00:11:50	0.0452746
2016-12-01 00:11:51	0.0378219
2016-12-01 00:11:52	0.0415482
2016-12-01 00:11:53	0.0266496
2016-12-01 00:12:04	0.0328579
2016-12-01 00:12:05	0.0328579
2016-12-01 00:12:06	0.0179593
2016-12-01 00:12:07	0.0254086
2016-12-01 00:12:08	0.0328579
2016-12-01 00:12:09	0.0415482
2016-12-01 00:12:10	0.0303726
2016-12-01 00:12:11	0.0204413
2016-12-01 00:12:12	0.0403073
2016-12-01 00:12:13	0.0502386
2016-12-01 00:12:14	0.0266496
2016-12-01 00:12:15	0.014233
2016-12-01 00:12:16	0.0266496
2016-12-01 00:12:17	0.0216823
2016-12-01 00:12:18	0.0291316
2016-12-01 00:12:19	0.0502386
2016-12-01 00:12:20	0.0216823
2016-12-01 00:12:21	0.01051
2016-12-01 00:12:22	0.0403073
2016-12-01 00:12:23	0.0316169
2016-12-01 00:12:24	0.0303726
2016-12-01 00:12:25	0.015474
2016-12-01 00:12:26	0.0179593
2016-12-01 00:12:27	0.0378219
2016-12-01 00:12:28	0.0229233
2016-12-01 00:12:29	0.0427892
2016-12-01 00:12:30	0.0353399
2016-12-01 00:12:31	0.0452746
2016-12-01 00:12:32	0.0427892
2016-12-01 00:12:33	0.0390663
2016-12-01 00:12:34	0.0241676
2016-12-01 00:12:35	0.0278906
2016-12-01 00:12:36	0.0254086
2016-12-01 00:12:37	0.0552059
2016-12-01 00:12:38	0.0328579
2016-12-01 00:12:39	0.015474
2016-12-01 00:12:40	0.0254086
2016-12-01 00:12:41	0.0291316
2016-12-01 00:12:42	0.0291316
2016-12-01 00:12:43	0.0328579
2016-12-01 00:12:44	0.0179593
2016-12-01 00:12:45	0.011751
2016-12-01 00:12:46	0.0353399
2016-12-01 00:12:47	0.0179593
2016-12-01 00:12:48	0.0241676
2016-12-01 00:12:49	0.014233
2016-12-01 00:12:50	0.0316169
2016-12-01 00:12:51	0.0266496
2016-12-01 00:12:52	0.0316169
2016-12-01 00:12:53	0.0216823
2016-12-01 00:13:04	0.0303726
2016-12-01 00:13:05	0.0328579
2016-12-01 00:13:06	0.0427892
2016-12-01 00:13:07	0.0179593
2016-12-01 00:13:08	0.0241676
2016-12-01 00:13:09	0.0564469
2016-12-01 00:13:10	0.0278906
2016-12-01 00:13:11	0.0204413
2016-12-01 00:13:12	0.0254086
2016-12-01 00:13:13	0.0340989
2016-12-01 00:13:14	0.0465156
2016-12-01 00:13:15	0.0365809
2016-12-01 00:13:16	0.0378219
2016-12-01 00:13:17	0.00926565
2016-12-01 00:13:18	0.0266496
2016-12-01 00:13:19	0.0192003
2016-12-01 00:13:20	0.0303726
2016-12-01 00:13:21	0.0328579
2016-12-01 00:13:22	0.01051
2016-12-01 00:13:23	0.0266496
2016-12-01 00:13:24	0.015474
2016-12-01 00:13:25	0.011751
2016-12-01 00:13:26	0.0291316
2016-12-01 00:13:27	0.0204413
2016-12-01 00:13:28	0.0216823
2016-12-01 00:13:29	0.0303726
2016-12-01 00:13:30	0.0701045
2016-12-01 00:13:31	0.0316169
2016-12-01 00:13:32	0.00057534
2016-12-01 00:13:33	0.0303726
2016-12-01 00:13:34	0.0204413
2016-12-01 00:13:35	0.0340989
2016-12-01 00:13:36	0.0378219
2016-12-01 00:13:37	0.0353399
2016-12-01 00:13:38	0.0477566
2016-12-01 00:13:39	0.0452746
2016-12-01 00:13:40	0.0291316
2016-12-01 00:13:41	0.0266496
2016-12-01 00:13:42	0.0229233
2016-12-01 00:13:43	0.0278906
2016-12-01 00:13:44	0.0266496
2016-12-01 00:13:45	0.014233
2016-12-01 00:13:46	0.015474
2016-12-01 00:13:47	0.0316169
2016-12-01 00:13:48	0.0390663
2016-12-01 00:13:49	0.0179593
2016-12-01 00:13:50	0.0192003
2016-12-01 00:13:51	0.0514796
2016-12-01 00:13:52	0.0340989
2016-12-01 00:13:53	0.0353399
2016-12-01 00:14:04	0.0241676
2016-12-01 00:14:05	0.0241676
2016-12-01 00:14:06	0.0278906
2016-12-01 00:14:07	0.0303726
2016-12-01 00:14:08	0.0390663
2016-12-01 00:14:09	0.0378219
2016-12-01 00:14:10	0.0390663
2016-12-01 00:14:11	0.0316169
2016-12-01 00:14:12	0.0303726
2016-12-01 00:14:13	0.0266496
2016-12-01 00:14:14	0.0204413
2016-12-01 00:14:15	0.0216823
2016-12-01 00:14:16	0.0291316
2016-12-01 00:14:17	0.0477566
2016-12-01 00:14:18	0.0365809
2016-12-01 00:14:19	0.0204413
2016-12-01 00:14:20	0.0316169
2016-12-01 00:14:21	0.0192003
2016-12-01 00:14:22	0.0316169
2016-12-01 00:14:23	0.0452746
2016-12-01 00:14:24	0.0452746
2016-12-01 00:14:25	0.0353399
2016-12-01 00:14:26	0.0340989
2016-12-01 00:14:27	0.0365809
2016-12-01 00:14:28	0.0353399
2016-12-01 00:14:29	0.0340989
2016-12-01 00:14:30	0.0192003
2016-12-01 00:14:31	0.0254086
2016-12-01 00:14:32	0.0291316
2016-12-01 00:14:33	0.0241676
2016-12-01 00:14:34	0.0365809
2016-12-01 00:14:35	0.0241676
2016-12-01 00:14:36	0.0204413
2016-12-01 00:14:37	0.0316169
2016-12-01 00:14:38	0.0291316
2016-12-01 00:14:39	0.0403073
2016-12-01 00:14:40	0.012992
2016-12-01 00:14:41	0.0241676
2016-12-01 00:14:42	0.0340989
2016-12-01 00:14:43	0.0229233
2016-12-01 00:14:44	0.0241676
2016-12-01 00:14:45	0.0266496
2016-12-01 00:14:46	0.0390663
2016-12-01 00:14:47	0.0378219
2016-12-01 00:14:48	0.015474
2016-12-01 00:14:49	0.0179593
2016-12-01 00:14:50	0.0192003
2016-12-01 00:14:51	0.0365809
2016-12-01 00:14:52	0.0552059
2016-12-01 00:14:53	0.0229233
2016-12-01 00:15:04	0.0502386
2016-12-01 00:15:05	0.0502386
2016-12-01 00:15:06	0.0390663
2016-12-01 00:15:07	0.0204413
2016-12-01 00:15:08	0.0415482
2016-12-01 00:15:09	0.0241676
2016-12-01 00:15:10	0.0291316
2016-12-01 00:15:11	0.0192003
2016-12-01 00:15:12	0.0241676
2016-12-01 00:15:13	0.0229233
2016-12-01 00:15:14	0.0775538
2016-12-01 00:15:15	0.418988
2016-12-01 00:15:16	0.0701045
2016-12-01 00:15:17	0.0278906
2016-12-01 00:15:18	0.0378219
2016-12-01 00:15:19	0.0278906
2016-12-01 00:15:20	0.0514796
2016-12-01 00:15:21	0.0576879
2016-12-01 00:15:22	0.0489976
2016-12-01 00:15:23	0.0328579
2016-12-01 00:15:24	0.0340989
2016-12-01 00:15:25	0.0738308
2016-12-01 00:15:26	0.0303726
2016-12-01 00:15:27	0.0254086
2016-12-01 00:15:28	0.0291316
2016-12-01 00:15:29	0.0266496
2016-12-01 00:15:30	0.0415482
2016-12-01 00:15:31	0.0241676
2016-12-01 00:15:32	0.0502386
2016-12-01 00:15:33	0.0316169
2016-12-01 00:15:34	0.0266496
2016-12-01 00:15:35	0.0303726
2016-12-01 00:15:36	0.0266496
2016-12-01 00:15:37	0.0378219
2016-12-01 00:15:38	0.0266496
2016-12-01 00:15:39	0.0415482
2016-12-01 00:15:40	0.0452746
2016-12-01 00:15:41	0.0254086
2016-12-01 00:15:42	0.0241676
2016-12-01 00:15:43	0.0787948
2016-12-01 00:15:44	0.0862441
2016-12-01 00:15:45	0.0266496
2016-12-01 00:15:46	0.0291316
2016-12-01 00:15:47	0.0167183
2016-12-01 00:15:48	0.0266496
2016-12-01 00:15:49	0.0241676
2016-12-01 00:15:50	0.0303726
2016-12-01 00:15:51	0.0638962
2016-12-01 00:15:52	0.0403073
2016-12-01 00:15:53	0.0254086
2016-12-01 00:16:04	0.0266496
2016-12-01 00:16:05	0.0316169
2016-12-01 00:16:06	0.011751
2016-12-01 00:16:07	0.00554267
2016-12-01 00:16:08	0.00802465
2016-12-01 00:16:09	0.0266496
2016-12-01 00:16:10	0.0502386
2016-12-01 00:16:11	0.0353399
2016-12-01 00:16:12	0.0303726
2016-12-01 00:16:13	0.0452746
2016-12-01 00:16:14	0.0539649
2016-12-01 00:16:15	0.0502386
2016-12-01 00:16:16	0.0427892
2016-12-01 00:16:17	0.0489976
2016-12-01 00:16:18	0.0378219
2016-12-01 00:16:19	0.0378219
2016-12-01 00:16:20	0.0340989
2016-12-01 00:16:21	0.0378219
2016-12-01 00:16:22	0.0316169
2016-12-01 00:16:23	0.0316169
2016-12-01 00:16:24	0.0626552
2016-12-01 00:16:25	0.0465156
2016-12-01 00:16:26	0.0564469
2016-12-01 00:16:27	0.0291316
2016-12-01 00:16:28	0.0415482
2016-12-01 00:16:29	0.0415482
2016-12-01 00:16:30	0.0390663
2016-12-01 00:16:31	0.0254086
2016-12-01 00:16:32	0.0291316
2016-12-01 00:16:33	0.0216823
2016-12-01 00:16:34	0.0254086
2016-12-01 00:16:35	0.0266496
2016-12-01 00:16:36	0.0440302
2016-12-01 00:16:37	0.0266496
2016-12-01 00:16:38	0.0316169
2016-12-01 00:16:39	0.0316169
2016-12-01 00:16:40	0.0403073
2016-12-01 00:16:41	0.0365809
2016-12-01 00:16:42	0.012992
2016-12-01 00:16:43	0.0427892
2016-12-01 00:16:44	0.0229233
2016-12-01 00:16:45	0.0266496
2016-12-01 00:16:46	0.0291316
2016-12-01 00:16:47	0.0254086
2016-12-01 00:16:48	0.0241676
2016-12-01 00:16:49	0.0465156
2016-12-01 00:16:50	0.0465156
2016-12-01 00:16:51	0.0192003
2016-12-01 00:16:52	0.014233
2016-12-01 00:16:53	0.00678366
2016-12-01 00:17:04	0.0216823
2016-12-01 00:17:05	0.0192003
2016-12-01 00:17:06	0.0241676
2016-12-01 00:17:07	0.01051
2016-12-01 00:17:08	0.0763128
2016-12-01 00:17:09	0.0316169
2016-12-01 00:17:10	0.0353399
2016-12-01 00:17:11	0.0204413
2016-12-01 00:17:12	0.0365809
2016-12-01 00:17:13	0.00926565
2016-12-01 00:17:14	0.0229233
2016-12-01 00:17:15	0.0316169
2016-12-01 00:17:16	0.0316169
2016-12-01 00:17:17	0.0403073
2016-12-01 00:17:18	0.0353399
2016-12-01 00:17:19	0.0291316
2016-12-01 00:17:20	0.0353399
2016-12-01 00:17:21	0.0266496
2016-12-01 00:17:22	0.0303726
2016-12-01 00:17:23	0.0440302
2016-12-01 00:17:24	0.014233
2016-12-01 00:17:25	0.0241676
2016-12-01 00:17:26	0.0229233
2016-12-01 00:17:27	0.0204413
2016-12-01 00:17:28	0.0303726
2016-12-01 00:17:29	0.0365809
2016-12-01 00:17:30	0.0291316
2016-12-01 00:17:31	0.0254086
2016-12-01 00:17:32	0.0254086
2016-12-01 00:17:33	0.0192003
2016-12-01 00:17:34	0.0266496
2016-12-01 00:17:35	0.01051
2016-12-01 00:17:36	0.00430167
2016-12-01 00:17:37	0.012992
2016-12-01 00:17:38	0.0254086
2016-12-01 00:17:39	0.0266496
2016-12-01 00:17:40	0.0179593
2016-12-01 00:17:41	0.0390663
2016-12-01 00:17:42	0.0415482
2016-12-01 00:17:43	0.0403073
2016-12-01 00:17:44	0.0254086
2016-12-01 00:17:45	0.0254086
2016-12-01 00:17:46	0.0303726
2016-12-01 00:17:47	0.0278906
2016-12-01 00:17:48	0.00678366
2016-12-01 00:17:49	0.0204413
2016-12-01 00:17:50	0.0216823
2016-12-01 00:17:51	0.00802465
2016-12-01 00:17:52	0.014233
2016-12-01 00:17:53	0.0353399
2016-12-01 00:18:04	0.0266496
2016-12-01 00:18:05	0.0241676
2016-12-01 00:18:06	0.0254086
2016-12-01 00:18:07	0.0489976
2016-12-01 00:18:08	0.0564469
2016-12-01 00:18:09	0.0527239
2016-12-01 00:18:10	0.0651372
2016-12-01 00:18:11	0.0403073
2016-12-01 00:18:12	0.0266496
2016-12-01 00:18:13	0.0266496
2016-12-01 00:18:14	0.0365809
2016-12-01 00:18:15	0.0378219
2016-12-01 00:18:16	0.0303726
2016-12-01 00:18:17	0.0365809
2016-12-01 00:18:18	0.0328579
2016-12-01 00:18:19	0.0527239
2016-12-01 00:18:20	0.0254086
2016-12-01 00:18:21	0.0440302
2016-12-01 00:18:22	0.0564469
2016-12-01 00:18:23	0.0266496
2016-12-01 00:18:24	0.0427892
2016-12-01 00:18:25	0.0216823
2016-12-01 00:18:26	0.0340989
2016-12-01 00:18:27	0.0340989
2016-12-01 00:18:28	0.0378219
2016-12-01 00:18:29	0.0316169
2016-12-01 00:18:30	0.197987
2016-12-01 00:18:31	0.00926565
2016-12-01 00:18:32	0.0254086
2016-12-01 00:18:33	0.0179593
2016-12-01 00:18:34	0.00926565
2016-12-01 00:18:35	0.0390663
2016-12-01 00:18:36	0.0216823
2016-12-01 00:18:37	0.0663815
2016-12-01 00:18:38	0.011751
2016-12-01 00:18:39	0.0316169
2016-12-01 00:18:40	0.422714
2016-12-01 00:18:41	0.0378219
2016-12-01 00:18:42	0.0266496
2016-12-01 00:18:43	0.0179593
2016-12-01 00:18:44	0.0316169
2016-12-01 00:18:45	0.0589289
2016-12-01 00:18:46	0.0539649
2016-12-01 00:18:47	0.0452746
2016-12-01 00:18:48	0.0278906
2016-12-01 00:18:49	0.0489976
2016-12-01 00:18:50	0.0750718
2016-12-01 00:18:51	0.0477566
2016-12-01 00:18:52	0.0340989
2016-12-01 00:18:53	0.0452746
2016-12-01 00:19:04	0.0328579
2016-12-01 00:19:05	0.0266496
2016-12-01 00:19:06	0.0291316
2016-12-01 00:19:07	0.0254086
2016-12-01 00:19:08	0.0179593
2016-12-01 00:19:09	0.011751
2016-12-01 00:19:10	0.012992
2016-12-01 00:19:11	0.015474
2016-12-01 00:19:12	0.0216823
2016-12-01 00:19:13	0.015474
2016-12-01 00:19:14	0.0403073
2016-12-01 00:19:15	0.0452746
2016-12-01 00:19:16	0.0340989
2016-12-01 00:19:17	0.0241676
2016-12-01 00:19:18	0.0266496
2016-12-01 00:19:19	0.014233
2016-12-01 00:19:20	0.0241676
2016-12-01 00:19:21	0.0179593
2016-12-01 00:19:22	0.0291316
2016-12-01 00:19:23	0.0626552
2016-12-01 00:19:24	0.0365809
2016-12-01 00:19:25	0.0403073
2016-12-01 00:19:26	0.0303726
2016-12-01 00:19:27	0.0254086
2016-12-01 00:19:28	0.0204413
2016-12-01 00:19:29	0.0328579
2016-12-01 00:19:30	0.0564469
2016-12-01 00:19:31	0.0316169
2016-12-01 00:19:32	0.0365809
2016-12-01 00:19:33	0.0365809
2016-12-01 00:19:34	0.0415482
2016-12-01 00:19:35	0.015474
2016-12-01 00:19:36	0.0291316
2016-12-01 00:19:37	0.0179593
2016-12-01 00:19:38	0.0192003
2016-12-01 00:19:39	0.0254086
2016-12-01 00:19:40	0.0254086
2016-12-01 00:19:41	0.0216823
2016-12-01 00:19:42	0.0229233
2016-12-01 00:19:43	0.00802465
2016-12-01 00:19:44	0.0254086
2016-12-01 00:19:45	0.107351
2016-12-01 00:19:46	0.0340989
2016-12-01 00:19:47	0.0254086
2016-12-01 00:19:48	0.0204413
2016-12-01 00:19:49	0.0266496
2016-12-01 00:19:50	0.0216823
2016-12-01 00:19:51	0.012992
2016-12-01 00:19:52	0.0403073
2016-12-01 00:19:53	0.0378219
2016-12-01 00:20:04	0.0378219
2016-12-01 00:20:05	0.0340989
2016-12-01 00:20:06	0.0527239
2016-12-01 00:20:07	0.015474
2016-12-01 00:20:08	0.0167183
2016-12-01 00:20:09	0.0353399
2016-12-01 00:20:10	0.0340989
2016-12-01 00:20:11	0.0229233
2016-12-01 00:20:12	0.0527239
2016-12-01 00:20:13	0.0688635
2016-12-01 00:20:14	0.225302
2016-12-01 00:20:15	0.0787948
2016-12-01 00:20:16	0.0452746
2016-12-01 00:20:17	0.0427892
2016-12-01 00:20:18	0.0365809
2016-12-01 00:20:19	0.0415482
2016-12-01 00:20:20	0.0340989
2016-12-01 00:20:21	0.0254086
2016-12-01 00:20:22	0.0365809
2016-12-01 00:20:23	0.0390663
2016-12-01 00:20:24	0.0415482
2016-12-01 00:20:25	0.015474
2016-12-01 00:20:26	0.0192003
2016-12-01 00:20:27	0.011751
2016-12-01 00:20:28	0.0489976
2016-12-01 00:20:29	0.0328579
2016-12-01 00:20:30	0.0390663
2016-12-01 00:20:31	0.0663815
2016-12-01 00:20:32	0.0552059
2016-12-01 00:20:33	0.015474
2016-12-01 00:20:34	0.0465156
2016-12-01 00:20:35	0.149565
2016-12-01 00:20:36	0.0812802
2016-12-01 00:20:37	0.0403073
2016-12-01 00:20:38	0.0192003
2016-12-01 00:20:39	0.0204413
2016-12-01 00:20:40	0.0241676
2016-12-01 00:20:41	0.00926565
2016-12-01 00:20:42	0.0328579
2016-12-01 00:20:43	0.0452746
2016-12-01 00:20:44	0.0489976
2016-12-01 00:20:45	0.0216823
2016-12-01 00:20:46	0.0167183
2016-12-01 00:20:47	0.0328579
2016-12-01 00:20:48	0.0229233
2016-12-01 00:20:49	0.0403073
2016-12-01 00:20:50	0.0241676
2016-12-01 00:20:51	0.0266496
2016-12-01 00:20:52	0.0167183
2016-12-01 00:20:53	0.0216823
2016-12-01 00:21:04	0.0378219
2016-12-01 00:21:05	0.0465156
2016-12-01 00:21:06	0.0502386
2016-12-01 00:21:07	0.0378219
2016-12-01 00:21:08	0.0192003
2016-12-01 00:21:09	0.0204413
2016-12-01 00:21:10	0.0489976
2016-12-01 00:21:11	0.0316169
2016-12-01 00:21:12	0.0216823
2016-12-01 00:21:13	0.0266496
2016-12-01 00:21:14	0.0254086
2016-12-01 00:21:15	0.0353399
2016-12-01 00:21:16	0.0403073
2016-12-01 00:21:17	0.0278906
2016-12-01 00:21:18	0.0328579
2016-12-01 00:21:19	0.0427892
2016-12-01 00:21:20	0.0477566
2016-12-01 00:21:21	0.0365809
2016-12-01 00:21:22	0.0440302
2016-12-01 00:21:23	0.0378219
2016-12-01 00:21:24	0.0465156
2016-12-01 00:21:25	0.0278906
2016-12-01 00:21:26	0.0340989
2016-12-01 00:21:27	0.0378219
2016-12-01 00:21:28	0.0340989
2016-12-01 00:21:29	0.0229233
2016-12-01 00:21:30	0.0216823
2016-12-01 00:21:31	0.0254086
2016-12-01 00:21:32	0.0241676
2016-12-01 00:21:33	0.0316169
2016-12-01 00:21:34	0.0303726
2016-12-01 00:21:35	0.015474
2016-12-01 00:21:36	0.0192003
2016-12-01 00:21:37	0.011751
2016-12-01 00:21:38	0.011751
2016-12-01 00:21:39	0.0303726
2016-12-01 00:21:40	0.0254086
2016-12-01 00:21:41	0.0353399
2016-12-01 00:21:42	0.0303726
2016-12-01 00:21:43	0.0278906
2016-12-01 00:21:44	0.015474
2016-12-01 00:21:45	0.0192003
2016-12-01 00:21:46	0.0353399
2016-12-01 00:21:47	0.0167183
2016-12-01 00:21:48	0.0452746
2016-12-01 00:21:49	0.0241676
2016-12-01 00:21:50	0.0266496
2016-12-01 00:21:51	0.0291316
2016-12-01 00:21:52	0.0204413
2016-12-01 00:21:53	0.0266496
2016-12-01 00:22:04	0.0502386
2016-12-01 00:22:05	0.0303726
2016-12-01 00:22:06	0.0254086
2016-12-01 00:22:07	0.011751
2016-12-01 00:22:08	0.0254086
2016-12-01 00:22:09	0.014233
2016-12-01 00:22:10	0.0204413
2016-12-01 00:22:11	0.0316169
2016-12-01 00:22:12	0.0167183
2016-12-01 00:22:13	0.0204413
2016-12-01 00:22:14	0.0179593
2016-12-01 00:22:15	0.011751
2016-12-01 00:22:16	0.0403073
2016-12-01 00:22:17	0.0241676
2016-12-01 00:22:18	0.0266496
2016-12-01 00:22:19	0.0316169
2016-12-01 00:22:20	0.0353399
2016-12-01 00:22:21	0.0328579
2016-12-01 00:22:22	0.0378219
2016-12-01 00:22:23	0.0266496
2016-12-01 00:22:24	0.0365809
2016-12-01 00:22:25	0.0266496
2016-12-01 00:22:26	0.0427892
2016-12-01 00:22:27	0.0378219
2016-12-01 00:22:28	0.0254086
2016-12-01 00:22:29	0.0167183
2016-12-01 00:22:30	0.015474
2016-12-01 00:22:31	0.0303726
2016-12-01 00:22:32	0.0365809
2016-12-01 00:22:33	0.0278906
2016-12-01 00:22:34	0.00802465
2016-12-01 00:22:35	0.0266496
2016-12-01 00:22:36	0.0365809
2016-12-01 00:22:37	0.0278906
2016-12-01 00:22:38	0.0266496
2016-12-01 00:22:39	0.0192003
2016-12-01 00:22:40	0.0564469
2016-12-01 00:22:41	0.0266496
2016-12-01 00:22:42	0.0266496
2016-12-01 00:22:43	0.0254086
2016-12-01 00:22:44	0.0378219
2016-12-01 00:22:45	0.125976
2016-12-01 00:22:46	0.0328579
2016-12-01 00:22:47	0.0303726
2016-12-01 00:22:48	0.0415482
2016-12-01 00:22:49	0.0266496
2016-12-01 00:22:50	0.0254086
2016-12-01 00:22:51	0.0403073
2016-12-01 00:22:52	0.0502386
2016-12-01 00:22:53	0.0465156
2016-12-01 00:23:04	0.015474
2016-12-01 00:23:05	0.0254086
2016-12-01 00:23:06	0.0167183
2016-12-01 00:23:07	0.0303726
2016-12-01 00:23:08	0.0502386
2016-12-01 00:23:09	0.0477566
2016-12-01 00:23:10	0.0266496
2016-12-01 00:23:11	0.0278906
2016-12-01 00:23:12	0.015474
2016-12-01 00:23:13	0.0390663
2016-12-01 00:23:14	0.0192003
2016-12-01 00:23:15	0.0303726
2016-12-01 00:23:16	0.0316169
2016-12-01 00:23:17	0.0241676
2016-12-01 00:23:18	0.0192003
2016-12-01 00:23:19	0.0192003
2016-12-01 00:23:20	0.0403073
2016-12-01 00:23:21	0.0291316
2016-12-01 00:23:22	0.0241676
2016-12-01 00:23:23	0.0291316
2016-12-01 00:23:24	0.0291316
2016-12-01 00:23:25	0.0229233
2016-12-01 00:23:26	0.0378219
2016-12-01 00:23:27	0.0204413
2016-12-01 00:23:28	0.0303726
2016-12-01 00:23:29	0.0192003
2016-12-01 00:23:30	0.0192003
2016-12-01 00:23:31	0.0229233
2016-12-01 00:23:32	0.0440302
2016-12-01 00:23:33	0.0278906
2016-12-01 00:23:34	0.0390663
2016-12-01 00:23:35	0.0340989
2016-12-01 00:23:36	0.0167183
2016-12-01 00:23:37	0.01051
2016-12-01 00:23:38	0.0167183
2016-12-01 00:23:39	0.00678366
2016-12-01 00:23:40	0.0192003
2016-12-01 00:23:41	0.00802465
2016-12-01 00:23:42	0.00306067
2016-12-01 00:23:43	0.0179593
2016-12-01 00:23:44	0.0216823
2016-12-01 00:23:45	0.0266496
2016-12-01 00:23:46	0.0254086
2016-12-01 00:23:47	0.0303726
2016-12-01 00:23:48	0.0291316
2016-12-01 00:23:49	0.0328579
2016-12-01 00:23:50	0.0365809
2016-12-01 00:23:51	0.00554267
2016-12-01 00:23:52	0.0167183
2016-12-01 00:23:53	0.0440302
2016-12-01 00:24:04	0.0390663
2016-12-01 00:24:05	0.0415482
2016-12-01 00:24:06	0.0452746
2016-12-01 00:24:07	0.0216823
2016-12-01 00:24:08	0.012992
2016-12-01 00:24:09	0.0216823
2016-12-01 00:24:10	0.0179593
2016-12-01 00:24:11	0.0303726
2016-12-01 00:24:12	0.0266496
2016-12-01 00:24:13	0.0316169
2016-12-01 00:24:14	0.01051
2016-12-01 00:24:15	0.015474
2016-12-01 00:24:16	0.0390663
2016-12-01 00:24:17	0.0192003
2016-12-01 00:24:18	0.0303726
2016-12-01 00:24:19	0.0328579
2016-12-01 00:24:20	0.0266496
2016-12-01 00:24:21	0.014233
2016-12-01 00:24:22	0.00678366
2016-12-01 00:24:23	0.0229233
2016-12-01 00:24:24	0.0278906
2016-12-01 00:24:25	0.0291316
2016-12-01 00:24:26	0.00926565
2016-12-01 00:24:27	0.0365809
2016-12-01 00:24:28	0.0254086
2016-12-01 00:24:29	0.0328579
2016-12-01 00:24:30	0.0278906
2016-12-01 00:24:31	0.0204413
2016-12-01 00:24:32	0.0266496
2016-12-01 00:24:33	0.0241676
2016-12-01 00:24:34	0.00678366
2016-12-01 00:24:35	0.0278906
2016-12-01 00:24:36	0.0216823
2016-12-01 00:24:37	0.0179593
2016-12-01 00:24:38	0.0353399
2016-12-01 00:24:39	0.0241676
2016-12-01 00:24:40	0.015474
2016-12-01 00:24:41	0.015474
2016-12-01 00:24:42	0.0167183
2016-12-01 00:24:43	0.011751
2016-12-01 00:24:44	0.0254086
2016-12-01 00:24:45	0.202955
2016-12-01 00:24:46	0.0316169
2016-12-01 00:24:47	0.015474
2016-12-01 00:24:48	0.0291316
2016-12-01 00:24:49	0.0403073
2016-12-01 00:24:50	0.0266496
2016-12-01 00:24:51	0.0415482
2016-12-01 00:24:52	0.0266496
2016-12-01 00:24:53	0.0378219
2016-12-01 00:25:04	0.0291316
2016-12-01 00:25:05	0.0266496
2016-12-01 00:25:06	0.0514796
2016-12-01 00:25:07	0.014233
2016-12-01 00:25:08	0.0489976
2016-12-01 00:25:09	0.0229233
2016-12-01 00:25:10	0.0278906
2016-12-01 00:25:11	0.0179593
2016-12-01 00:25:12	0.0254086
2016-12-01 00:25:13	0.0564469
2016-12-01 00:25:14	0.0340989
2016-12-01 00:25:15	0.0328579
2016-12-01 00:25:16	0.0179593
2016-12-01 00:25:17	0.0415482
2016-12-01 00:25:18	0.0291316
2016-12-01 00:25:19	0.0216823
2016-12-01 00:25:20	0.014233
2016-12-01 00:25:21	0.0390663
2016-12-01 00:25:22	0.0278906
2016-12-01 00:25:23	0.0303726
2016-12-01 00:25:24	0.0415482
2016-12-01 00:25:25	0.0378219
2016-12-01 00:25:26	0.0403073
2016-12-01 00:25:27	0.0278906
2016-12-01 00:25:28	0.0254086
2016-12-01 00:25:29	0.0378219
2016-12-01 00:25:30	0.0266496
2016-12-01 00:25:31	0.0303726
2016-12-01 00:25:32	0.012992
2016-12-01 00:25:33	0.0291316
2016-12-01 00:25:34	0.0179593
2016-12-01 00:25:35	0.01051
2016-12-01 00:25:36	0.0229233
2016-12-01 00:25:37	0.0440302
2016-12-01 00:25:38	0.0291316
2016-12-01 00:25:39	0.0278906
2016-12-01 00:25:40	0.0241676
2016-12-01 00:25:41	0.0340989
2016-12-01 00:25:42	0.0328579
2016-12-01 00:25:43	0.0390663
2016-12-01 00:25:44	0.0477566
2016-12-01 00:25:45	0.0192003
2016-12-01 00:25:46	0.0254086
2016-12-01 00:25:47	0.0303726
2016-12-01 00:25:48	0.0241676
2016-12-01 00:25:49	0.0266496
2016-12-01 00:25:50	0.0365809
2016-12-01 00:25:51	0.0254086
2016-12-01 00:25:52	0.015474
[truncated: 24,351 more rows]
